# Supplementary material for: Tumor Necrosis Factor Alpha and Insulin-Like Growth Factor 1 Induced Modifications of the Gene Expression Kinetics of Differentiating Skeletal Muscle Cells
Source: PLoS One. 2015 Oct 8;10(10):e0139520. doi: 10.1371/journal.pone.0139520 (PMC4598026; doi:10.1371/journal.pone.0139520)
Supplement: S1 Table — Gene lists of principal components of gene expression profiling data after 0 h,4 h, 12 h, and 24 h of differentiation and treatment with TNF-α, IGF1, or control. (XLSX) [file pone.0139520.s005.xlsx]

## Sheet: PC1,2,3 non ambigous genes
Differentiation			TNF-alpha			IGF1
PC1			PC2			PC3
4h	12h	24h	4h	12h	24h	4h	12h	24h
Tmeff2	Mir133b	Abcc1	Serpinb2	Serpinb2	Ablim1	Tmeff2	Mir206	Abcc9
Sdpr	Sdpr	Acsbg1	Slc40a1	Serpinb8	Acss2	Nrp2	Serpinb8	Acta1
Nrp2	Utp14b	Actc1	Aspn	Gpr39	Actn2	Serpinb2	Selp	Actn2
Utp14b	Chrnd	Actn3	Serpinb1a	Ptgs2	Adcy8	Gpr39	Fam78b	Adamts3
Gpr39	Chrng	Adamts4	Slc22a23	Exo1	Adssl1	Sh2d1b1	Exo1	Adora1
Fam78b	Klhl30	Akap6	Gm10394	Slc40a1	Afap1l2	Slc40a1	Igfbp5	Adssl1
Sh2d1b1	Olfml2b	Amacr	Stc1	Lgr6	AI464131	Igfbp5	Prkag3	Alcam
Pkp1	Idh1	Apobec2	Cmbl	Ralgps2	Aknad1	Ctgf	Adora1	Alpk3
Ctgf	Glrp1	Arhgap24	Fbxo32	Gja1	Alcam	Etv5	Prox1	Ankrd2
Etv5	Ppfia4	Arpp21	Abcd2	Fabp7	Ano5	Chst11	Gja1	Ano5
Chst11	Dusp27	Ass1	Vdr	Timp3	Aqp1	Aldh3a1	Timp3	Apobec2
Etv4	Erbb3	Atp2a1	Sp7	Cpm	Arhgap29	Lpin1	Ect2l	Arhgap24
Lpin1	Havcr2	Baiap2l1	Adamts5	Ect2l	Arrdc3	Id2	Fbxo48	Arhgef3
Id2	Cobl	Bcl6	Lix1	Rapgefl1	Asb2	Pgf	P2rx5	Arrdc3
Itgb8	Bcl6b	C78339	Dtx4	Slfn9	Aspn	Itgb8	Slfn9	Asb2
Idi1	Zfp36l1	Cacng1	Dlx1	Klhl29	Atoh8	Idi1	Nptx1	Aspn
Serpinb6b	Ccdc88c	Cap2	Nr4a2	Lpin1	Atp9a	Serpinb6b	Akap6	Ass1
Rbm24	Serpinb6b	Casq2	Scn7a	Prl2c5	Baalc	Rbm24	Lpin1	Atoh8
Tmem171	Rbm24	Ccdc80	Pde1a	Aspn	Bend6	Aspn	Aspn	Bard1
Hmgcs1	Tmem171	Cdkn1c	Fibin	Ogn	Bnc2	Serpinb1a	Mylk4	BC002189
Sema5a	Hmgcs1	Chrnd	Jag1	Prl2c4	C1qtnf3	Slc22a23	Trip13	Bcat1
Npr3	Fdft1	Chrng	Car2	Serpinb1a	C3ar1	Tmem171	Wnt5a	Bcl6b
Sp7	Gm10394	Cobl	Cp	Nedd9	Capn6	Hmgcs1	Mir687	Bnc2
Robo2	Stc1	Cpa1	Epha7	Sepp1	Car2	Gm10394	Sema5a	Brca1
Dll1	Synpo2l	Cpne2	Id3	Cmbl	Car5b	Stc1	Fam19a5	C1qtnf3
Smad7	Sntb1	Ctrb1	Nipal1	Baalc	Car8	Cmbl	Npr3	C3ar1
Hbegf	Fbxo32	Dock8	Serpine1	Sqle	Casp12	Sema5a	Hunk	Calcoco1
Sema6a	Ndrg1	Dok7	D8Ertd82e	Myc	Ccdc141	Npr3	Vegfa	Car2
Dusp5	Ccdc80	Dusp27	Maf	Fam19a5	Ccdc162	Fbxo32	Daam2	Casq2
Syt12	Adamts1	Epb4.1l5	Smad6	Vdr	Ccdc88c	Abcd2	Sema6a	Casz1
Dlx1	Adamts5	Erbb3	Neurl3	Lix1	Ccnd1	Vdr	Kazald1	Ccdc23
Ak4	Smoc2	Ermap	Tnfaip3	Gpr115	Cd24a	Sp7	Dlx1	Ccdc88c
Id1	Dll1	Fbxo32	Ccl2	Fosl1	Cd82	Adamts5	Cdca7	Ccne2
Qrfp	Sox8	Fgfr4	Ccl7	Kazald1	Cdca7	Lix1	Acss2	Ccpg1
Dlx2	Gm7325	Fibin	Tnip1	Ermp1	Cmbl	Dll1	Optn	Cd53
Ccdc141	Actn3	Fndc1	Meox2	Rapgef4	Cmklr1	Smad7	Trim55	Cdca5
Jag1	Tm7sf2	Frmpd1	Nfkbia	Cdca7	Cnr1	Hbegf	Fgf2	Cdh15
Fgf2	Dtx4	Glrp1	Rnd1	Sema6d	Cobll1	Sema6a	Ngf	Cdkn1a
Hspa4l	Olfm1	Gm10394	Nfkbie	Id1	Cox8b	Snhg1	Gclm	Cdt1
Smad9	Kbtbd10	Hfe2	Mcc	Scn7a	Cp	Dusp5	Mnd1	Chaf1b
Lce1g	Slc24a3	Hk2	Fas	Dlx2	Cpm	Syt12	Lor	Chek1
Lphn2	Srxn1	Iffo1	Nfkb2	Pde1a	Csdc2	Dlx1	Pde4b	Cilp
Gm12824	Tmem8c	Igsf5	Mmp9	Cd82	Cx3cl1	Cdca7	Adamts3	Ckm
Sema3d	Ttn	Inadl	Slc2a6	Car2	Cyfip2	Ak4	Smyd1	Clspn
Lrrc17	Ccdc141	Inpp4b	Vcam1	Cp	Cyp51	Id1	Lmod3	Cmklr1
Ereg	Arhgap29	Itga4	Dhrs3	Fgf2	Dlx1	Qrfp	Ret	Cp
Hk2	Slc7a11	Kbtbd10	Cxcl10	Smad9	Dlx2	Nr4a2	C3ar1	Ctrb1
C3ar1	Trp53inp1	Klhl13	Micall2	Ndst4	Dpep1	Scn7a	Pde8a	Ctso
Dyrk1b	Frmpd1	Klhl30	Clec2d	Pde4b	Dtx4	Dlx2	Adam12	Cx3cl1
Mir344	Heyl	Klhl31	Relb	Gm12824	Dusp9	Ccdc141	Foxc2	Daam2
Ccnd1	Tmem88b	Lmod3	Bcl3	Mycl1	Dync1i1	Pde1a	Mir100	Dcn
Pdlim3	Sema3c	Lrp4	Vegfc	Id3	Dysf	Fibin	Mir125b-1	Dpep1
Cx3cl1	Insig1	Lrrc17	Rrad	Car8	Ecm1	Jag1	Gsta2	Dtl
Foxc2	Cyp51	Lrrc39	Casp4	AI464131	Ect2l	Cp	Pknox2	Dusp4
Sc4mol	Dync1i1	Lrrn1	Il1rn	Bnc2	Eda2r	Fgf2	Gramd1b	Dusp5
Ubash3b	Hk2	Mir133b	Ddx58	Sema3d	Eepd1	Hspa4l	Fam83b	Dusp9
	Pnmal2	Mir206	Adamts3	Parm1	Egln3	Smad9	Gsta1	Ecm1
	Mir344	Mir344	Plscr2	Tmem184a	Eid3	Prr9	Arpp21	Ect2l
	Atp2a1	Murc		Cpa1	Espl1	Lphn2	Srpx2	Eda2r
	Cdkn1c	Mybph		Atoh8	Fabp5	Gm12824	Hcn1	Eepd1
	Pdlim3	Myh3		Myom2	Fabp7	Id3	Ddx58	Efna5
	Cpne2	Myl4		Cx3cl1	Fam13c	Lrrc17	Gm8773	Egln3
	Cish	Mylpf		Gpr56	Fam19a5	Nipal1	Slc4a4	Eme1
	Kbtbd5	Myoz2		Gpr97	Fdps	Ereg	Cxcl1	Espl1
	Acsbg1	Neb		Gas6	Fgf2	Cyp51	Rnf213	Etv4
		Nefm		Maf	Fosl1	Hk2	Unc13c	Exo1
		Neurl1a		Mir100	Foxc2	C3ar1		Ezr
		Nid2		Mir125b-1	Fry	Dyrk1b		Fabp5
		Nmnat2		Smad6	Fzd4	Mir344		Fam111a
		Olfm1		Nrk	Gas6	Ccnd1		Fam13c
		Olfml2b		Pak3	Gclm	D8Ertd82e		Fam78b
		ORF63		Capn6	Gja1	Pdlim3		Fam83b
		P2rx5		Car5b	Gm12695	Cx3cl1		Fbxl22
		Pcolce2		Neurl3	Gm12824	Foxc2		Fbxo5
		Pdlim3		Tnfaip3	Gpr114	Sc4mol		Fdps
		Pgm5		Enpp1	Gpr39	Ubash3b		Fgf2
		Plcb4		Enpp3	Gpr97	Smad6		Filip1
		Ppfia4		Ccl2	Gprc5c	Neurl3		Fosl1
		Prkag3		Ccl7	Greb1l	Tnip1		Frmd4b
		Ralgps2		Tnip1	Gsta4	Meox2		Fst
		Rb1		Cxcl16	Hdac11	Nfkbia		Gins1
		Rbm24		Ccl5	Hells	Nfkbie		Gja1
		Rftn2		Nfkbia	Hmgcs1	Mcc		Gm10808
		Ryr1		Hcn1	Hs6st2	Fas		Gm11275
		Slc24a6		Gm8165	Hsd17b7	Mmp9		Gm5465
		Slc7a11		Rnd1	Htra3	Vcam1		Gm6924
		Smyd1		Tapbp	Id1	Dhrs3		Gm7325
		Snord116		Nfkbie	Id2	Clec2d		Gnb4
		Sntb1		H2-K1	Id3	Relb		Gramd1b
		Sorbs2		D17H6S56E-5	Idi1	Bcl3		Gsta4
		Sox8		Stap2	Igf1	Vegfc		Hdac9
		Spry1		Cd74	Igsf11	Rrad		Hells
		Spsb1		Mcc	Il18rap	Casp4		Hfe2
		Srl		Fas	Insig1	Il1rn		Hgf
		Stac3		Nfkb2	Irf5	Ddx58		Hist1h1a
		Stard13		Ucma	Itm2a	Adamts3		Hist1h1b
		Stc1		Mmp9	Jam3	Plscr2		Hist1h2ab
		Synpo2l		Slc2a6	Kazald1			Hist1h2bb
		Tm6sf1		Gpr176	Lce1g			Hist2h3c2-ps
		Tmem171		Gbp2	Ldb3			Hmga2
		Tmem182		Vcam1	Ldlr			Htra3
		Tmem38b		Ddx58	Lgr6			Id2
		Tmem8c		Gm8773	Lix1			Idh1
		Tmprss11bnl		Slc4a4	Lor			Igsf11
		Tnnc1		Cxcl1	Loxl3			Igsf5
		Tnnt3		Cxcl10	Lrp8			Il18rap
		Trdn		Micall2	Lrrc2			Itga4
		Trim55		Tmem176b	Lss			Itgb6
		Ttn		Relb	Mcm3			Kbtbd5
		Txnrd1		Bcl3	Mir322			Kif18a
		Utp14b		Saa3	Mybpc1			Klhl31
		Ypel3		Vegfc	Myc			Krt80
		Zfp238		Casp4	Mycl1			Lce1g
		Zfp346		Plscr2	Myom1			Loxl3
		Zfp36l1		Il2rg	Myom2			Lss
				Mybpc1	Nckap5			Map1lc3a
				Rnf213	Ncoa1			Mc4r
				Enpp2	Ndrg1			Mcm10
				Angptl4	Ndst4			Mcm3
				Il1rn	Neto2			Mfap5
				Fzd4	Npr3			Mir23b
				Unc13c	Nptx1			Mir24-1
				Itm2a	Nqo1			Mir27b
					Nrk			Mir322
					Nrp2			Mir362
					Olr1			Mir532
					Pak3			Msh3
					Parm1			Mybl2
					Pde2a			Mybpc1
					Pde3b			Mybph
					Pde4b			Myh1
					Pde8a			Myh3
					Pgam2			Myl4
					Pla2g4a			Mylpf
					Podxl			Myom2
					Prkg2			Nckap5
					Prl2c4			Ndrg1
					Prl2c5			Nefl
					Prr9			Nefm
					Ptgs1			Neto2
					Ptgs2			Neurl1a
					Pvalb			Nid2
					Rad54l			Nmnat2
					Rasl11a			Nr4a2
					Relt			Ogn
					Ret			Olr1
					Rgs16			Orc1
					Rgs4			Pcolce2
					Ryr3			Pde1a
					Sc4mol			Pde2a
					Sdpr			Pde8a
					Selp			Pgam2
					Sema6d			Plcb4
					Serinc5			Prkaa2
					Serpinb2			Prkag3
					Serpinb8			Prkg2
					Sgcg			Prr11
					Sh2d1b1			Ptgs1
					Shmt1			Ptgs2
					Slc16a3			Pvalb
					Slc40a1			Qrfp
					Slc43a2			Rad54l
					Smad6			Ralgps2
					Smad7			Rapgefl1
					Smad9			Rasl11a
					Sp7			Relt
					Spats2l			Rgs4
					Srebf2			Rrm2
					Srpx2			Scn5a
					Sv2b			Scn7a
					Syn1			Sema6d
					Syt12			Sepp1
					Tcp11l2			Serinc5
					Tecrl			Serpinb2
					Tmem184a			Sh2d1b1
					Tmem88b			Shroom4
					Tnnt1			Slc16a13
					Trdn			Slc16a3
					Twist2			Slc24a6
					Uhrf1			Slc43a2
					Unc13c			Slc9a9
					Unc5b			Slfn9
					Vwa5a			Smpx
					Wnt5a			Snord116
					Xpnpep2			Spats2l
					Zeb1			Srl
					Zfp667			Srpx2
					Zmynd17			St3gal5
					Abcb1b			Stac2
					Adamtsl3			Stard10
					Angptl4			Syt12
					BC037703			Tcp11l2
					Bcl3			Tecrl
					Birc3			Tmem184a
					C3			Tmem38a
					Casp4			Tmod1
					Ccl2			Tnik
					Ccl5			Tnnc1
					Ccl7			Tnnc2
					Cd74			Tnni2
					Ces2c			Trdn
					Cxcl1			Trim55
					Cxcl10			Trim72
					Cxcl16			Tspan33
					Cxcr4			Tspan7
					Dhrs3			Twist2
					Enpp1			Tyms-ps
					Enpp2			Ubash3b
					Enpp3			Uhrf1
					Epha7			Unc13c
					Gbp2			Unc45b
					Gbp3			Vegfa
					Glrb			Vwa5a
					Gm5082			Wdhd1
					Gm8165			Wnt9a
					Gpr176			Xirp1
					Gpr56			Ypel3
					Gsta3			Zmynd17
					H2-gs10			BC037703
					H2-K1			C3
					H2-Q7			Casp4
					Hcn1			Ces2c
					Il2rg			Cxcr4
					Lbp			Dhrs3
					Ly6a			Enpp1
					Mcc			Enpp2
					Micall2			Enpp3
					Mmp9			Gbp2
					Necab1			Gpr176
					Neurl3			Gpr56
					Nfkb2			Hcn1
					Nfkbia			Ly6a
					Nfkbie			Plagl1
					Plagl1			Rnd1
					Plscr2			Slc2a6
					Postn			Tapbp
					Relb			Tmem176a
					Rnd1			Tmem176b
					Saa3			Vegfc
					Sema4b			Zim1
					Slc2a6			Car3
					Stap2			Cdk6
					Tapbp			Fam13a
					Tmem176a			Fmod
					Tmem176b			Gm8773
					Tnfaip3			Kif26b
					Tnip1			Rnf213
					Ucma			Slc4a4
					Vcam1
					Vegfc
					Zim1
					Car3
					Cdk6
					Fam13a
					Fmod
					Gm8773
					Kif26b
					Rnf213
					Slc4a4
					Tmem119
