# Supplementary material for: Tumor Necrosis Factor Alpha and Insulin-Like Growth Factor 1 Induced Modifications of the Gene Expression Kinetics of Differentiating Skeletal Muscle Cells
Source: PLoS One. 2015 Oct 8;10(10):e0139520. doi: 10.1371/journal.pone.0139520 (PMC4598026; doi:10.1371/journal.pone.0139520)
Supplement: S2 Table — Differential gene expression of nonambiguous genes derived from microarray analysis were listed for samples with 4 h (“induction of differentiation”/immediate response), 12 h (very early differentiation), and 24 h (early differentiation) of treatment. Corresponding log2 ratios are shown. (A) Differentiation, (B) TNF-α treatment, and (C) IGF1 compared with TNF-α treatment. (XLSX) [file pone.0139520.s006.xlsx]

## Sheet: S2A_Table
Differentiation 4h (non-ambiguous and known genes)							Differentiation 12h (non-ambiguous and known genes)							Differentiation 24h (non-ambiguous and known genes)
Gene symbol	Gene title	log2 ratio of up-regulated genes	Gene symbol	Gene title	log2 ratio of down-regulated genes		Gene symbol	Gene title	log2 ratio of up-regulated genes	Gene symbol	Gene title	log2 ratio of down-regulated genes		Gene symbol	Gene title	log2 ratio of up-regulated genes	Gene symbol	Gene title	log2 ratio of down-regulated genes
Adamts5	a disintegrin-like and metallopeptidase (reprolysin type) with thrombospondin type 1 motif, 5 (aggrecanase-2)	2.135	Fgf2	fibroblast growth factor 2	-2.051		Ccdc141	coiled-coil domain containing 141	3.24	Fabp7	fatty acid binding protein 7, brain	-2.757		Ccdc141	coiled-coil domain containing 141	3.918	Slc7a11	solute carrier family 7 (cationic amino acid transporter, y+ system), member 11	-3.664
Ccdc141	coiled-coil domain containing 141	1.929	Serpinb2	serine (or cysteine) peptidase inhibitor, clade B, member 2	-1.727		Stc1	stanniocalcin 1	3.048	Slc7a11	solute carrier family 7 (cationic amino acid transporter, y+ system), member 11	-2.575		Cpa1	carboxypeptidase A1	3.557	Fabp7	fatty acid binding protein 7, brain	-3.12
Fibin	fin bud initiation factor homolog (zebrafish)	1.642	Id1	inhibitor of DNA binding 1	-1.726		Cpa1	carboxypeptidase A1	2.964	Lgr6	leucine-rich repeat-containing G protein-coupled receptor 6	-2.503		Mir206	microRNA 206	3.161	Lgr6	leucine-rich repeat-containing G protein-coupled receptor 6	-3.038
Sc4mol	sterol-C4-methyl oxidase-like	1.547	Gm12824	predicted gene 12824	-1.698		Ttn	titin	2.499	Dlx2	distal-less homeobox 2	-2.245		Ctrb1	chymotrypsinogen B1	3.054	Car8	carbonic anhydrase 8	-2.654
Serpinb6b	serine (or cysteine) peptidase inhibitor, clade B, member 6b	1.545	Dlx2	distal-less homeobox 2	-1.662		Rbm24	RNA binding motif protein 24	2.415	Gm12824	predicted gene 12824	-2.145		Cdkn1c	cyclin-dependent kinase inhibitor 1C (P57)	3.018	Dlx2	distal-less homeobox 2	-2.406
Rbm24	RNA binding motif protein 24	1.544	Gm12824	predicted gene 12824	-1.626		Fibin	fin bud initiation factor homolog (zebrafish)	2.309	Selp	selectin, platelet	-2.051		Olfml2b	olfactomedin-like 2B	2.93	Serpinb2	serine (or cysteine) peptidase inhibitor, clade B, member 2	-2.284
Hmgcs1	3-hydroxy-3-methylglutaryl-Coenzyme A synthase 1	1.534	Ubash3b	ubiquitin associated and SH3 domain containing, B	-1.586		Adamts5	a disintegrin-like and metallopeptidase (reprolysin type) with thrombospondin type 1 motif, 5 (aggrecanase-2)	2.279	Sp7	Sp7 transcription factor 7	-2.034		Ttn	titin	2.925	Gpr97	G protein-coupled receptor 97	-2.101
Slc40a1	solute carrier family 40 (iron-regulated transporter), member 1	1.528	Fam78b	family with sequence similarity 78, member B	-1.574		Dll1	delta-like 1 (Drosophila)	2.276	Car8	carbonic anhydrase 8	-1.95		Stc1	stanniocalcin 1	2.89	Acsbg1	acyl-CoA synthetase bubblegum family member 1	-2.061
Car2	carbonic anhydrase 2	1.47	Tmem171	transmembrane protein 171	-1.521		Idi1	isopentenyl-diphosphate delta isomerase	2.275	Gm12824	predicted gene 12824	-1.949		Myog	myogenin	2.887	Cpm	carboxypeptidase M	-2.042
Lix1	limb expression 1 homolog (chicken)	1.445	Npr3	natriuretic peptide receptor 3	-1.509		Cdkn1c	cyclin-dependent kinase inhibitor 1C (P57)	2.222	Id1	inhibitor of DNA binding 1	-1.893		Sntb1	syntrophin, basic 1	2.813	Alcam	activated leukocyte cell adhesion molecule	-2.042
Tmeff2	transmembrane protein with EGF-like and two follistatin-like domains 2	1.315	Hk2	hexokinase 2	-1.501		Dync1i1	dynein cytoplasmic 1 intermediate chain 1	2.184	Foxc2	forkhead box C2	-1.872		Mir133b	microRNA 133b	2.806	Id1	inhibitor of DNA binding 1	-2.007
Lrrc17	leucine rich repeat containing 17	1.314	Ctgf	connective tissue growth factor	-1.458		Mir206	microRNA 206	2.172	Cpm	carboxypeptidase M	-1.806		Aspn	asporin	2.737	Sp7	Sp7 transcription factor 7	-2.005
Maf	avian musculoaponeurotic fibrosarcoma (v-maf) AS42 oncogene homolog	1.305	Sp7	Sp7 transcription factor 7	-1.34		Sox8	SRY-box containing gene 8	2.104	Smad9	MAD homolog 9 (Drosophila)	-1.769		Dync1i1	dynein cytoplasmic 1 intermediate chain 1	2.719	Npr3	natriuretic peptide receptor 3	-2.004
Nrp2	neuropilin 2	1.248	Smad7	MAD homolog 7 (Drosophila)	-1.318		Olfml2b	olfactomedin-like 2B	2.083	Smoc2	SPARC related modular calcium binding 2	-1.758		Ttn	titin	2.704	Gm12824	predicted gene 12824	-1.94
Itgb8	integrin beta 8	1.206	Smad9	MAD homolog 9 (Drosophila)	-1.309		Dtx4	deltex 4 homolog (Drosophila)	2.075	Npr3	natriuretic peptide receptor 3	-1.727		Adamts5	a disintegrin-like and metallopeptidase (reprolysin type) with thrombospondin type 1 motif, 5 (aggrecanase-2)	2.664	Kazald1	Kazal-type serine peptidase inhibitor domain 1	-1.936
Lphn2	latrophilin 2	1.196	Snhg1	small nucleolar RNA host gene (non-protein coding) 1	-1.305		Ttn	titin	2.067	Prr9	proline rich 9	-1.711		Fibin	fin bud initiation factor homolog (zebrafish)	2.647	Foxc2	forkhead box C2	-1.925
Serpinb1a	serine (or cysteine) peptidase inhibitor, clade B, member 1a	1.175	Foxc2	forkhead box C2	-1.269		Mir133b	microRNA 133b	2.018	Glrp1	glutamine repeat protein 1	-1.693		Hfe2	hemochromatosis type 2 (juvenile) (human homolog)	2.617	Bcl6b	B-cell CLL/lymphoma 6, member B	-1.853
Dyrk1b	dual-specificity tyrosine-(Y)-phosphorylation regulated kinase 1b	1.152	Chst11	carbohydrate sulfotransferase 11	-1.256		Sntb1	syntrophin, basic 1	2.016	Acsbg1	acyl-CoA synthetase bubblegum family member 1	-1.692		Slc24a3	solute carrier family 24 (sodium/potassium/calcium exchanger), member 3	2.526	Smoc2	SPARC related modular calcium binding 2	-1.837
Sema3d	sema domain, immunoglobulin domain (Ig), short basic domain, secreted, (semaphorin) 3D	1.151	D8Ertd82e	DNA segment, Chr 8, ERATO Doi 82, expressed	-1.228		Myog	myogenin	1.967	Serpinb2	serine (or cysteine) peptidase inhibitor, clade B, member 2	-1.683		Erbb3	v-erb-b2 erythroblastic leukemia viral oncogene homolog 3 (avian)	2.519	Selp	selectin, platelet	-1.811
Hspa4l	heat shock protein 4 like	1.148	Ereg	epiregulin	-1.227		Ttn	titin	1.956	Gpr97	G protein-coupled receptor 97	-1.642		Dtx4	deltex 4 homolog (Drosophila)	2.511	Prr9	proline rich 9	-1.795
Cyp51	cytochrome P450, family 51	1.139	Syt12	synaptotagmin XII	-1.224		Pdlim3	PDZ and LIM domain 3	1.929	Tmem171	transmembrane protein 171	-1.636		Rbm24	RNA binding motif protein 24	2.482	Cpne2	copine II	-1.785
Epha7	Eph receptor A7	1.138	Hbegf	heparin-binding EGF-like growth factor	-1.191		Sc4mol	sterol-C4-methyl oxidase-like	1.914	Olr1	oxidized low density lipoprotein (lectin-like) receptor 1	-1.62		Trdn	triadin	2.448	Glrp1	glutamine repeat protein 1	-1.78
Idi1	isopentenyl-diphosphate delta isomerase	1.132	Prr9	proline rich 9	-1.19		Fbxo32	F-box protein 32	1.898	Bcl6b	B-cell CLL/lymphoma 6, member B	-1.594		Pdlim3	PDZ and LIM domain 3	2.436	Srxn1	sulfiredoxin 1 homolog (S. cerevisiae)	-1.771
Fbxo32	F-box protein 32	1.124	Pkp1	plakophilin 1	-1.187		Cyp51	cytochrome P450, family 51	1.888	Hk2	hexokinase 2	-1.592		Dll1	delta-like 1 (Drosophila)	2.428	Nefm	neurofilament, medium polypeptide	-1.765
Pdlim3	PDZ and LIM domain 3	1.117	Id3	inhibitor of DNA binding 3	-1.184		Slc24a3	solute carrier family 24 (sodium/potassium/calcium exchanger), member 3	1.855	Kazald1	Kazal-type serine peptidase inhibitor domain 1	-1.514		Tmem8c	transmembrane protein 8C	2.403	Dock8	dedicator of cytokinesis 8	-1.748
Scn7a	sodium channel, voltage-gated, type VII, alpha	1.101	Smad6	MAD homolog 6 (Drosophila)	-1.17		Heyl	hairy/enhancer-of-split related with YRPW motif-like	1.797	Id3	inhibitor of DNA binding 3	-1.471		Serpinb6b	serine (or cysteine) peptidase inhibitor, clade B, member 6b	2.377	Nefl	neurofilament, light polypeptide	-1.733
Idi1	isopentenyl-diphosphate delta isomerase	1.09	Ak4	adenylate kinase 4	-1.167		Nrk	Nik related kinase	1.796	Id2	inhibitor of DNA binding 2	-1.453		Klhl31	kelch-like 31 (Drosophila)	2.36	Cdca7	cell division cycle associated 7	-1.711
Sema6a	sema domain, transmembrane domain (TM), and cytoplasmic domain, (semaphorin) 6A	1.089	Etv5	ets variant gene 5	-1.153		Lss	lanosterol synthase	1.713	Gpr114	G protein-coupled receptor 114	-1.448		Slc40a1	solute carrier family 40 (iron-regulated transporter), member 1	2.341	Gm12824	predicted gene 12824	-1.703
Abcd2	ATP-binding cassette, sub-family D (ALD), member 2	1.074	Qrfp	pyroglutamylated RFamide peptide	-1.153		Ect2l	epithelial cell transforming sequence 2 oncogene-like	1.71	Cpne2	copine II	-1.41		Snord116	small nucleolar RNA, C/D box 116 cluster	2.311	Tmem171	transmembrane protein 171	-1.684
Sema5a	sema domain, seven thrombospondin repeats (type 1 and type 1-like), transmembrane domain (TM) and short cytoplasmic domain, (semaphorin) 5A	1.066	Sh2d1b1	SH2 domain protein 1B1	-1.152		Hmgcs1	3-hydroxy-3-methylglutaryl-Coenzyme A synthase 1	1.701	Dlx1	distal-less homeobox 1	-1.394		Trdn	triadin	2.289	Qrfp	pyroglutamylated RFamide peptide	-1.665
Lphn2	latrophilin 2	1.049	Vdr	vitamin D receptor	-1.145		Ppfia4	protein tyrosine phosphatase, receptor type, f polypeptide (PTPRF), interacting protein (liprin), alpha 4	1.687	Klhl29	kelch-like 29 (Drosophila)	-1.369		Klhl31	kelch-like 31 (Drosophila)	2.259	Id2	inhibitor of DNA binding 2	-1.662
Stc1	stanniocalcin 1	1.046	Ccnd1	cyclin D1	-1.133		Prox1	prospero-related homeobox 1	1.684	Smad7	MAD homolog 7 (Drosophila)	-1.344		Fbxo32	F-box protein 32	2.257	Fam19a5	family with sequence similarity 19, member A5	-1.656
Robo2	roundabout homolog 2 (Drosophila)	1.04	Cx3cl1	chemokine (C-X3-C motif) ligand 1	-1.124		Slc40a1	solute carrier family 40 (iron-regulated transporter), member 1	1.672	Ctgf	connective tissue growth factor	-1.329		Tmprss11bnl	transmembrane protease, serine 11b N terminal like	2.256	Nmnat2	nicotinamide nucleotide adenylyltransferase 2	-1.628
Aldh3a1	aldehyde dehydrogenase family 3, subfamily A1	1.035	Jag1	jagged 1	-1.12		Fam83b	family with sequence similarity 83, member B	1.637	Irf5	interferon regulatory factor 5	-1.322		Snord116	small nucleolar RNA, C/D box 116 cluster	2.24	Smad9	MAD homolog 9 (Drosophila)	-1.619
Cp	ceruloplasmin	1.032	Etv5	ets variant gene 5	-1.115		Sdpr	serum deprivation response	1.634	Fgf2	fibroblast growth factor 2	-1.321		Trdn	triadin	2.235	Pde4b	phosphodiesterase 4B, cAMP specific	-1.583
Lpin1	lipin 1	1.031	Pgf	placental growth factor	-1.091		Ctrb1	chymotrypsinogen B1	1.634	Smad6	MAD homolog 6 (Drosophila)	-1.316		Smyd1	SET and MYND domain containing 1	2.223	Dlx1	distal-less homeobox 1	-1.57
Dtx4	deltex 4 homolog (Drosophila)	1.03	Lce1g	late cornified envelope 1G	-1.071		Chrng	cholinergic receptor, nicotinic, gamma polypeptide	1.611	Alcam	activated leukocyte cell adhesion molecule	-1.314		Capn6	calpain 6	2.202	Pcolce2	procollagen C-endopeptidase enhancer 2	-1.547
Cmbl	carboxymethylenebutenolidase-like (Pseudomonas)	1.025	Nipal1	NIPA-like domain containing 1	-1.064		Pknox2	Pbx/knotted 1 homeobox 2	1.609	Ccbe1	collagen and calcium binding EGF domains 1	-1.304		Apobec2	apolipoprotein B mRNA editing enzyme, catalytic polypeptide 2	2.196	Rgs4	regulator of G-protein signaling 4	-1.541
Aspn	asporin	1.023	Serpine1	serine (or cysteine) peptidase inhibitor, clade E, member 1	-1.063		Ccdc80	coiled-coil domain containing 80	1.589	Srxn1	sulfiredoxin 1 homolog (S. cerevisiae)	-1.296		Prkag3	protein kinase, AMP-activated, gamma 3 non-catatlytic subunit	2.163	Hk2	hexokinase 2	-1.53
Sdpr	serum deprivation response	1.022	Cdca7	cell division cycle associated 7	-1.041		Smyd1	SET and MYND domain containing 1	1.574	Gas6	growth arrest specific 6	-1.267		Trdn	triadin	2.158	Ret	ret proto-oncogene	-1.525
Dll1	delta-like 1 (Drosophila)	1.002	C3ar1	complement component 3a receptor 1	-1.036		Mir344 /// Mir344-2	microRNA 344 /// microRNA 344-2	1.571	Havcr2	hepatitis A virus cellular receptor 2	-1.266		Sox8	SRY-box containing gene 8	2.144	Gclm	glutamate-cysteine ligase, modifier subunit	-1.503
Slc22a23	solute carrier family 22, member 23	1.001	Etv4	ets variant gene 4 (E1A enhancer binding protein, E1AF)	-1.034		Fdft1	farnesyl diphosphate farnesyl transferase 1	1.557	Unc5b	unc-5 homolog B (C. elegans)	-1.261		Ralgps2	Ral GEF with PH domain and SH3 binding motif 2	2.103	Havcr2	hepatitis A virus cellular receptor 2	-1.502
Igfbp5	insulin-like growth factor binding protein 5	1.001	Dusp5	dual specificity phosphatase 5	-1.033		Klhl30	kelch-like 30 (Drosophila)	1.549	Atoh8	atonal homolog 8 (Drosophila)	-1.255		Ckm	creatine kinase, muscle	2.091	Gja1	gap junction protein, alpha 1	-1.485
Pde1a	phosphodiesterase 1A, calmodulin-dependent	1.001	Dlx1	distal-less homeobox 1	-1.025		Ablim1	actin-binding LIM protein 1	1.545	Serpinb8	serine (or cysteine) peptidase inhibitor, clade B, member 8	-1.254		Snord116	small nucleolar RNA, C/D box 116 cluster	2.089	Cd53	CD53 antigen	-1.479
			Nr4a2	nuclear receptor subfamily 4, group A, member 2	-1.011		Tmem8c	transmembrane protein 8C	1.545	Ret	ret proto-oncogene	-1.25		Inpp4b	inositol polyphosphate-4-phosphatase, type II	2.077	Gas6	growth arrest specific 6	-1.472
			Id2	inhibitor of DNA binding 2	-1.001		Zfp36l1	zinc finger protein 36, C3H type-like 1	1.51	Gpr56	G protein-coupled receptor 56	-1.239		Atp2a1	ATPase, Ca++ transporting, cardiac muscle, fast twitch 1	2.073	Sema6d	sema domain, transmembrane domain (TM), and cytoplasmic domain, (semaphorin) 6D	-1.468
							Iffo1	intermediate filament family orphan 1	1.507	Gclm	glutamate-cysteine ligase, modifier subunit	-1.216		Chrng	cholinergic receptor, nicotinic, gamma polypeptide	2.07	Nqo1	NAD(P)H dehydrogenase, quinone 1	-1.452
							Fdps	farnesyl diphosphate synthetase	1.502	Vdr	vitamin D receptor	-1.183		Ablim1	actin-binding LIM protein 1	2.061	Smad7	MAD homolog 7 (Drosophila)	-1.444
							Klhl31	kelch-like 31 (Drosophila)	1.491	Relt	RELT tumor necrosis factor receptor	-1.177		Arpp21	cyclic AMP-regulated phosphoprotein, 21	2.06	Gsta4	glutathione S-transferase, alpha 4	-1.439
							Parm1	prostate androgen-regulated mucin-like protein 1	1.479	Fam19a5	family with sequence similarity 19, member A5	-1.17		Nrk	Nik related kinase	2.059	Itga6	integrin alpha 6	-1.437
							Adamts1	a disintegrin-like and metallopeptidase (reprolysin type) with thrombospondin type 1 motif, 1	1.476	Gja1	gap junction protein, alpha 1	-1.159		Ppfia4	protein tyrosine phosphatase, receptor type, f polypeptide (PTPRF), interacting protein (liprin), alpha 4	2.056	Etv4	ets variant gene 4 (E1A enhancer binding protein, E1AF)	-1.436
							Arhgap29	Rho GTPase activating protein 29	1.468	Wnt5a	wingless-related MMTV integration site 5A	-1.15		Lmod3	leiomodin 3 (fetal)	2.056	Ccnd1	cyclin D1	-1.43
							Aspn	asporin	1.464	Cdca7	cell division cycle associated 7	-1.139		Cmbl	carboxymethylenebutenolidase-like (Pseudomonas)	2.039	Ccbe1	collagen and calcium binding EGF domains 1	-1.422
							Serpinb6b	serine (or cysteine) peptidase inhibitor, clade B, member 6b	1.448	Dock8	dedicator of cytokinesis 8	-1.13		Aknad1	AKNA domain containing 1	2.027	Hgf	hepatocyte growth factor	-1.42
							Nptx1	neuronal pentraxin 1	1.439	C3ar1	complement component 3a receptor 1	-1.124		Parm1	prostate androgen-regulated mucin-like protein 1	2.003	Id3	inhibitor of DNA binding 3	-1.416
							Synpo2l	synaptopodin 2-like	1.433	Mir100	microRNA 100	-1.123		Iffo1	intermediate filament family orphan 1	2.003	Smad6	MAD homolog 6 (Drosophila)	-1.41
							Pde1a	phosphodiesterase 1A, calmodulin-dependent	1.433	Baalc	brain and acute leukemia, cytoplasmic	-1.121		Trdn	triadin	2	Ptgs2	prostaglandin-endoperoxide synthase 2	-1.408
							Kbtbd5	kelch repeat and BTB (POZ) domain containing 5	1.428	Slfn9	schlafen 9	-1.11		Mylpf	myosin light chain, phosphorylatable, fast skeletal muscle	1.994	Lce1g	late cornified envelope 1G	-1.403
							Sema5a	sema domain, seven thrombospondin repeats (type 1 and type 1-like), transmembrane domain (TM) and short cytoplasmic domain, (semaphorin) 5A	1.403	Sema6d	sema domain, transmembrane domain (TM), and cytoplasmic domain, (semaphorin) 6D	-1.105		Itm2a	integral membrane protein 2A	1.987	Exo1	exonuclease 1	-1.398
							Cmbl	carboxymethylenebutenolidase-like (Pseudomonas)	1.383	Lce1h	late cornified envelope 1H	-1.102		Zfp36l1	zinc finger protein 36, C3H type-like 1	1.982	Ngf	nerve growth factor	-1.394
							Frmpd1	FERM and PDZ domain containing 1	1.38	Myc	myelocytomatosis oncogene	-1.101		Sema3c	sema domain, immunoglobulin domain (Ig), short basic domain, secreted, (semaphorin) 3C	1.967	Tnfrsf21	tumor necrosis factor receptor superfamily, member 21	-1.384
							Sema3c	sema domain, immunoglobulin domain (Ig), short basic domain, secreted, (semaphorin) 3C	1.376	Adam12	a disintegrin and metallopeptidase domain 12 (meltrin alpha)	-1.101		Idi1	isopentenyl-diphosphate delta isomerase	1.958	C3ar1	complement component 3a receptor 1	-1.382
							Cap2	CAP, adenylate cyclase-associated protein, 2 (yeast)	1.364	Hunk	hormonally upregulated Neu-associated kinase	-1.093		Idi1	isopentenyl-diphosphate delta isomerase	1.957	Mcm10	minichromosome maintenance deficient 10 (S. cerevisiae)	-1.378
							Nsdhl	NAD(P) dependent steroid dehydrogenase-like	1.364	Fam78b	family with sequence similarity 78, member B	-1.09		Frmpd1	FERM and PDZ domain containing 1	1.955	Pde8a	phosphodiesterase 8A	-1.375
							Sepp1	selenoprotein P, plasma, 1	1.36	Timp3	tissue inhibitor of metalloproteinase 3	-1.087		Casq2	calsequestrin 2	1.95	Dusp9	dual specificity phosphatase 9	-1.363
							Scn7a	sodium channel, voltage-gated, type VII, alpha	1.352	Ak4	adenylate kinase 4	-1.072		Kbtbd10	kelch repeat and BTB (POZ) domain containing 10	1.94	Nr4a2	nuclear receptor subfamily 4, group A, member 2	-1.347
							Sema6a	sema domain, transmembrane domain (TM), and cytoplasmic domain, (semaphorin) 6A	1.346	Cish	cytokine inducible SH2-containing protein	-1.068		Fam83b	family with sequence similarity 83, member B	1.922	Hist2h3c2-ps	histone cluster 2, H3c2, pseudogene	-1.339
							Fgfr4	fibroblast growth factor receptor 4	1.326	Rapgef4	Rap guanine nucleotide exchange factor (GEF) 4	-1.066		Trdn	triadin	1.92	Hist1h2ab	histone cluster 1, H2ab	-1.324
							Mylk4	myosin light chain kinase family, member 4	1.325	Optn	optineurin	-1.065		Myom2	myomesin 2	1.914	Adamts3	a disintegrin-like and metallopeptidase (reprolysin type) with thrombospondin type 1 motif, 3	-1.319
							Adora1	adenosine A1 receptor	1.324	Itga6	integrin alpha 6	-1.054		Klhl30	kelch-like 30 (Drosophila)	1.89	Gpr114	G protein-coupled receptor 114	-1.317
							Erbb3	v-erb-b2 erythroblastic leukemia viral oncogene homolog 3 (avian)	1.323	Lor	loricrin	-1.046		Prox1	prospero-related homeobox 1	1.876	Slfn9	schlafen 9	-1.315
							Ndrg1	N-myc downstream regulated gene 1	1.321	Mir125b-1	microRNA 125b-1	-1.046		Cap2	CAP, adenylate cyclase-associated protein, 2 (yeast)	1.87	Adcy8	adenylate cyclase 8	-1.311
							Mvd	mevalonate (diphospho) decarboxylase	1.317	Nefm	neurofilament, medium polypeptide	-1.044		Sepp1	selenoprotein P, plasma, 1	1.87	Orc1	origin recognition complex, subunit 1	-1.307
							Dusp27	dual specificity phosphatase 27 (putative)	1.314	Ptgs2	prostaglandin-endoperoxide synthase 2	-1.044		Sc4mol	sterol-C4-methyl oxidase-like	1.841	Rasl11a	RAS-like, family 11, member A	-1.304
							Hfe2	hemochromatosis type 2 (juvenile) (human homolog)	1.313	Ngf	nerve growth factor	-1.042		Serpinb1a	serine (or cysteine) peptidase inhibitor, clade B, member 1a	1.834	Fgf7	fibroblast growth factor 7	-1.302
							Pnmal2	PNMA-like 2	1.309	Pcolce2	procollagen C-endopeptidase enhancer 2	-1.04		Spry1	sprouty homolog 1 (Drosophila)	1.831	Relt	RELT tumor necrosis factor receptor	-1.295
							Olfm1	olfactomedin 1	1.29	Trip13	thyroid hormone receptor interactor 13	-1.039		Neb	nebulin	1.824	Syn1	synapsin I	-1.295
							Gm10808	predicted gene 10808	1.281	Pde4b	phosphodiesterase 4B, cAMP specific	-1.035		Dusp27	dual specificity phosphatase 27 (putative)	1.816	Atoh8	atonal homolog 8 (Drosophila)	-1.294
							Dhcr24	24-dehydrocholesterol reductase	1.264	Gpr115	G protein-coupled receptor 115	-1.031		Pygm	muscle glycogen phosphorylase	1.814	Hist1h1a	histone cluster 1, H1a	-1.289
							Arpp21	cyclic AMP-regulated phosphoprotein, 21	1.256	Exo1	exonuclease 1	-1.025		Mylk4	myosin light chain kinase family, member 4	1.809	Chaf1b	chromatin assembly factor 1, subunit B (p60)	-1.288
							Tmem184a	transmembrane protein 184a	1.242	Prkg2	protein kinase, cGMP-dependent, type II	-1.025		Synpo2l	synaptopodin 2-like	1.775	Pla2g4a	phospholipase A2, group IVA (cytosolic, calcium-dependent)	-1.279
							Tmem88b	transmembrane protein 88B	1.24	Cx3cl1	chemokine (C-X3-C motif) ligand 1	-1.021		Sorbs2	sorbin and SH3 domain containing 2	1.771	Kcnn4	potassium intermediate/small conductance calcium-activated channel, subfamily N, member 4	-1.279
							Nedd9	neural precursor cell expressed, developmentally down-regulated gene 9	1.239	Pde8a	phosphodiesterase 8A	-1.016		Nptx1	neuronal pentraxin 1	1.768	Sh2d1b1	SH2 domain protein 1B1	-1.273
							1110028C15Rik /// Rpe	RIKEN cDNA 1110028C15 gene /// ribulose-5-phosphate-3-epimerase	1.237	Ermp1	endoplasmic reticulum metallopeptidase 1	-1.007		Myh3	myosin, heavy polypeptide 3, skeletal muscle, embryonic	1.74	Vegfa	vascular endothelial growth factor A	-1.271
							Bnc2	basonuclin 2	1.222	Adamts3	a disintegrin-like and metallopeptidase (reprolysin type) with thrombospondin type 1 motif, 3	-1.005		Fndc5	fibronectin type III domain containing 5	1.74	Irf5	interferon regulatory factor 5	-1.265
							Prkag3	protein kinase, AMP-activated, gamma 3 non-catatlytic subunit	1.214	Fbxo48	F-box protein 48	-1.002		Sdpr	serum deprivation response	1.737	Mybl2	myeloblastosis oncogene-like 2	-1.263
							Apobec2	apolipoprotein B mRNA editing enzyme, catalytic polypeptide 2	1.213	Tnfrsf21	tumor necrosis factor receptor superfamily, member 21	-1		Trdn	triadin	1.735	Bcat1	branched chain aminotransferase 1, cytosolic	-1.259
							Tm7sf2	transmembrane 7 superfamily member 2	1.211	Vegfa	vascular endothelial growth factor A	-1		Ndst4	N-deacetylase/N-sulfotransferase (heparin glucosaminyl) 4	1.733	Serpinb8	serine (or cysteine) peptidase inhibitor, clade B, member 8	-1.245
							Lix1	limb expression 1 homolog (chicken)	1.206					Akap6	A kinase (PRKA) anchor protein 6	1.732	Parvb	parvin, beta	-1.23
							Gramd1b	GRAM domain containing 1B	1.2					ORF63	open reading frame 63	1.727	Adamts3	a disintegrin-like and metallopeptidase (reprolysin type) with thrombospondin type 1 motif, 3	-1.229
							Acss2	acyl-CoA synthetase short-chain family member 2	1.19					Heyl	hairy/enhancer-of-split related with YRPW motif-like	1.724	Il18rap	interleukin 18 receptor accessory protein	-1.228
							Hsd17b7	hydroxysteroid (17-beta) dehydrogenase 7	1.189					Tmem182	transmembrane protein 182	1.718	Neto2	neuropilin (NRP) and tolloid (TLL)-like 2	-1.215
							Car5b	carbonic anhydrase 5b, mitochondrial	1.188					Mir687	microRNA 687	1.715	Igsf11	immunoglobulin superfamily, member 11	-1.214
							Serpinb1a	serine (or cysteine) peptidase inhibitor, clade B, member 1a	1.177					Cyp51	cytochrome P450, family 51	1.714	Ezr	ezrin	-1.214
							Acat2	acetyl-Coenzyme A acetyltransferase 2	1.171					Trdn	triadin	1.705	Igsf5	immunoglobulin superfamily, member 5	-1.207
							Atp2a1	ATPase, Ca++ transporting, cardiac muscle, fast twitch 1	1.166					Kbtbd5	kelch repeat and BTB (POZ) domain containing 5	1.703	Chek1	checkpoint kinase 1 homolog (S. pombe)	-1.207
							Insig1	insulin induced gene 1	1.156					Scn7a	sodium channel, voltage-gated, type VII, alpha	1.699	Ak4	adenylate kinase 4	-1.205
							AI464131	expressed sequence AI464131	1.155					Sema5a	sema domain, seven thrombospondin repeats (type 1 and type 1-like), transmembrane domain (TM) and short cytoplasmic domain, (semaphorin) 5A	1.697	Unc5b	unc-5 homolog B (C. elegans)	-1.202
							Maf	avian musculoaponeurotic fibrosarcoma (v-maf) AS42 oncogene homolog	1.155					Tnnc1	troponin C, cardiac/slow skeletal	1.683	Lor	loricrin	-1.2
							Cobl	cordon-bleu	1.147					Actc1	actin, alpha, cardiac muscle 1	1.683	Grik3	glutamate receptor, ionotropic, kainate 3	-1.2
							Snord116	small nucleolar RNA, C/D box 116 cluster	1.138					Filip1	filamin A interacting protein 1	1.673	Uhrf1	ubiquitin-like, containing PHD and RING finger domains, 1	-1.171
							Srpx2	sushi-repeat-containing protein, X-linked 2	1.138					Ccdc80	coiled-coil domain containing 80	1.672	Fgf2	fibroblast growth factor 2	-1.163
							Capn6	calpain 6	1.138					Mfap5	microfibrillar associated protein 5	1.669	Trip13	thyroid hormone receptor interactor 13	-1.162
							Actn3	actinin alpha 3	1.137					Pknox2	Pbx/knotted 1 homeobox 2	1.669	Podxl	podocalyxin-like	-1.159
							Rapgefl1	Rap guanine nucleotide exchange factor (GEF)-like 1	1.135					Rb1	retinoblastoma 1	1.667	Cx3cl1	chemokine (C-X3-C motif) ligand 1	-1.155
							Ndst4	N-deacetylase/N-sulfotransferase (heparin glucosaminyl) 4	1.131					Adamts1	a disintegrin-like and metallopeptidase (reprolysin type) with thrombospondin type 1 motif, 1	1.666	Slc16a13	solute carrier family 16 (monocarboxylic acid transporters), member 13	-1.153
							Trim55	tripartite motif-containing 55	1.13					Trim55	tripartite motif-containing 55	1.666	Fbxo5	F-box protein 5	-1.147
							Zfp238	zinc finger protein 238	1.128					Arhgap29	Rho GTPase activating protein 29	1.662	Hells	helicase, lymphoid specific	-1.147
							Chrnd	cholinergic receptor, nicotinic, delta polypeptide	1.126					Tmem38b	transmembrane protein 38B	1.661	Arrdc3	arrestin domain containing 3	-1.146
							Gm7325	predicted gene 7325	1.122					Tecrl	trans-2,3-enoyl-CoA reductase-like	1.658	Pde3b	phosphodiesterase 3B, cGMP-inhibited	-1.142
							Dmrt2	doublesex and mab-3 related transcription factor 2	1.115					Unc45b	unc-45 homolog B (C. elegans)	1.654	Ptgs1	prostaglandin-endoperoxide synthase 1	-1.138
							Scn5a	sodium channel, voltage-gated, type V, alpha	1.113					Myom1	myomesin 1	1.648	Ecm1	extracellular matrix protein 1	-1.135
							Sqle	squalene epoxidase	1.112					Cnr1	cannabinoid receptor 1 (brain)	1.638	Shmt1	serine hydroxymethyltransferase 1 (soluble)	-1.133
							Idh1	isocitrate dehydrogenase 1 (NADP+), soluble	1.111					Olfm1	olfactomedin 1	1.632	Espl1	extra spindle poles-like 1 (S. cerevisiae)	-1.133
							Ccdc88c	coiled-coil domain containing 88C	1.108					Zfp238	zinc finger protein 238	1.629	Wdhd1	WD repeat and HMG-box DNA binding protein 1	-1.128
							Igfbp5	insulin-like growth factor binding protein 5	1.105					Srl	sarcalumenin	1.625	Prkg2	protein kinase, cGMP-dependent, type II	-1.126
							Ogn	osteoglycin	1.104					Unc13c	unc-13 homolog C (C. elegans)	1.624	Prkg2	protein kinase, cGMP-dependent, type II	-1.126
							Kbtbd10	kelch repeat and BTB (POZ) domain containing 10	1.101					Adora1	adenosine A1 receptor	1.611	Olr1	oxidized low density lipoprotein (lectin-like) receptor 1	-1.122
							P2rx5	purinergic receptor P2X, ligand-gated ion channel, 5	1.093					Dpep1	dipeptidase 1 (renal)	1.599	Hist1h2bb	histone cluster 1, H2bb	-1.117
							Sema3d	sema domain, immunoglobulin domain (Ig), short basic domain, secreted, (semaphorin) 3D	1.093					Trdn	triadin	1.598	Eid3	EP300 interacting inhibitor of differentiation 3	-1.115
							Lmod3	leiomodin 3 (fetal)	1.09					Ndrg1	N-myc downstream regulated gene 1	1.595	Bend6	BEN domain containing 6	-1.11
							BC002189	cDNA sequence BC002189	1.088					St3gal5	ST3 beta-galactoside alpha-2,3-sialyltransferase 5	1.585	Hist1h1b	histone cluster 1, H1b	-1.108
							Ralgps2	Ral GEF with PH domain and SH3 binding motif 2	1.084					Pde1a	phosphodiesterase 1A, calmodulin-dependent	1.582	Dtl	denticleless homolog (Drosophila)	-1.108
							Sc5d	sterol-C5-desaturase (fungal ERG3, delta-5-desaturase) homolog (S. cerevisae)	1.082					Ryr1	ryanodine receptor 1, skeletal muscle	1.579	Atp10d	ATPase, class V, type 10D	-1.107
							Tmeff2	transmembrane protein with EGF-like and two follistatin-like domains 2	1.08					Gm10808	predicted gene 10808	1.567	Twist2	twist homolog 2 (Drosophila)	-1.104
							Ldlr	low density lipoprotein receptor	1.08					Ogn	osteoglycin	1.563	Aqp1	aquaporin 1	-1.103
							Myom2	myomesin 2	1.078					P2rx5	purinergic receptor P2X, ligand-gated ion channel, 5	1.562	Adamts3	a disintegrin-like and metallopeptidase (reprolysin type) with thrombospondin type 1 motif, 3	-1.102
							Mycl1	v-myc myelocytomatosis viral oncogene homolog 1, lung carcinoma derived (avian)	1.077					Ryr3	ryanodine receptor 3	1.562	Fam111a	family with sequence similarity 111, member A	-1.099
							Spry1	sprouty homolog 1 (Drosophila)	1.075					Fgfr4	fibroblast growth factor receptor 4	1.558	Mcm3	minichromosome maintenance deficient 3 (S. cerevisiae)	-1.099
							Ryr1	ryanodine receptor 1, skeletal muscle	1.072					BC002189	cDNA sequence BC002189	1.558	Dusp4	dual specificity phosphatase 4	-1.099
							Trdn	triadin	1.068					Tnnt3	troponin T3, skeletal, fast	1.551	Cdca5	cell division cycle associated 5	-1.094
							Trp53inp1	transformation related protein 53 inducible nuclear protein 1	1.066					Hs6st2	heparan sulfate 6-O-sulfotransferase 2	1.54	Txnrd1	thioredoxin reductase 1	-1.093
							Ypel3	yippee-like 3 (Drosophila)	1.065					Stac3	SH3 and cysteine rich domain 3	1.537	Cd24a	CD24a antigen	-1.082
							Akap6	A kinase (PRKA) anchor protein 6	1.064					Actn3	actinin alpha 3	1.53	Myc	myelocytomatosis oncogene	-1.082
							Cp	ceruloplasmin	1.062					Dcn	decorin	1.525	Rad54l	RAD54 like (S. cerevisiae)	-1.081
							Tmprss11bnl	transmembrane protease, serine 11b N terminal like	1.061					Car2	carbonic anhydrase 2	1.523	Wnt5a	wingless-related MMTV integration site 5A	-1.073
							Daam2	dishevelled associated activator of morphogenesis 2	1.06					Mir322	microRNA 322	1.517	Ubash3b	ubiquitin associated and SH3 domain containing, B	-1.073
							Car2	carbonic anhydrase 2	1.054					C1qtnf3	C1q and tumor necrosis factor related protein 3	1.507	Clspn	claspin homolog (Xenopus laevis)	-1.071
							Pak3	p21 protein (Cdc42/Rac)-activated kinase 3	1.052					Spats2l	spermatogenesis associated, serine-rich 2-like	1.505	Gnb4	guanine nucleotide binding protein (G protein), beta 4	-1.066
							Pygm	muscle glycogen phosphorylase	1.047					Ermap	erythroblast membrane-associated protein	1.505	Shroom4	shroom family member 4	-1.063
							E2f2	E2F transcription factor 2	1.047					Asb2	ankyrin repeat and SOCS box-containing 2	1.493	Stac2	SH3 and cysteine rich domain 2	-1.062
							Cd82	CD82 antigen	1.045					Itgb6	integrin beta 6	1.489	Cdt1	chromatin licensing and DNA replication factor 1	-1.062
							Mir687	microRNA 687	1.038					Acta1	actin, alpha 1, skeletal muscle	1.48	Efna5	ephrin A5	-1.061
							Lrrtm2	leucine rich repeat transmembrane neuronal 2	1.034					Hmgcs1	3-hydroxy-3-methylglutaryl-Coenzyme A synthase 1	1.479	Egln3	EGL nine homolog 3 (C. elegans)	-1.058
							Aknad1	AKNA domain containing 1	1.026					Cp	ceruloplasmin	1.477	Abcc1	ATP-binding cassette, sub-family C (CFTR/MRP), member 1	-1.054
							Lpin1	lipin 1	1.01					AI464131	expressed sequence AI464131	1.476	Baalc	brain and acute leukemia, cytoplasmic	-1.05
							Cdh15	cadherin 15	1.005					Inadl	InaD-like (Drosophila)	1.473	Bard1	BRCA1 associated RING domain 1	-1.049
														Fdft1	farnesyl diphosphate farnesyl transferase 1	1.469	Fam78b	family with sequence similarity 78, member B	-1.045
														Bnc2	basonuclin 2	1.468	Hmga2	high mobility group AT-hook 2	-1.034
														Arhgap24	Rho GTPase activating protein 24	1.461	Slc16a3	solute carrier family 16 (monocarboxylic acid transporters), member 3	-1.034
														Apod	apolipoprotein D	1.46	Gins1	GINS complex subunit 1 (Psf1 homolog)	-1.034
														Adck3	aarF domain containing kinase 3	1.459	Brca1	breast cancer 1	-1.032
														Pnmal2	PNMA-like 2	1.456	Prr11	proline rich 11	-1.03
														Aldh3b1	aldehyde dehydrogenase 3 family, member B1	1.451	Rrm2	ribonucleotide reductase M2	-1.025
														Tspan33	tetraspanin 33	1.451	Syt12	synaptotagmin XII	-1.025
														Klhl13	kelch-like 13 (Drosophila)	1.447	Lrp8	low density lipoprotein receptor-related protein 8, apolipoprotein e receptor	-1.023
														Rapgefl1	Rap guanine nucleotide exchange factor (GEF)-like 1	1.424	Kif18a	kinesin family member 18A	-1.022
														Cox8b	cytochrome c oxidase, subunit VIIIb	1.422	Greb1l	growth regulation by estrogen in breast cancer-like	-1.019
														Sema6a	sema domain, transmembrane domain (TM), and cytoplasmic domain, (semaphorin) 6A	1.408	Dusp5	dual specificity phosphatase 5	-1.017
														Trim72	tripartite motif-containing 72	1.407	Adamts3	a disintegrin-like and metallopeptidase (reprolysin type) with thrombospondin type 1 motif, 3	-1.014
														Myl4	myosin, light polypeptide 4	1.404	Gm5465	predicted gene 5465	-1.011
														Cbr2	carbonyl reductase 2	1.404	Cobll1	Cobl-like 1	-1.009
														Sorbs1	sorbin and SH3 domain containing 1	1.383	Eme1	essential meiotic endonuclease 1 homolog 1 (S. pombe)	-1.006
														Ncoa1	nuclear receptor coactivator 1	1.381
														Tnni2	troponin I, skeletal, fast 2	1.379
														Cobl	cordon-bleu	1.378
														Prkaa2	protein kinase, AMP-activated, alpha 2 catalytic subunit	1.373
														Ypel3	yippee-like 3 (Drosophila)	1.373
														Mycl1	v-myc myelocytomatosis viral oncogene homolog 1, lung carcinoma derived (avian)	1.361
														Gm7325	predicted gene 7325	1.337
														Mybpc1	myosin binding protein C, slow-type	1.336
														Eda2r	ectodysplasin A2 receptor	1.336
														Pvalb	parvalbumin	1.327
														Lrrc17	leucine rich repeat containing 17	1.325
														Car5b	carbonic anhydrase 5b, mitochondrial	1.318
														Cdh15	cadherin 15	1.311
														Slc24a6	solute carrier family 24 (sodium/potassium/calcium exchanger), member 6	1.298
														Map1lc3a	microtubule-associated protein 1 light chain 3 alpha	1.296
														Sema3d	sema domain, immunoglobulin domain (Ig), short basic domain, secreted, (semaphorin) 3D	1.29
														Cmah	cytidine monophospho-N-acetylneuraminic acid hydroxylase	1.288
														Smpx	small muscle protein, X-linked	1.287
														Vwa5a	von Willebrand factor A domain containing 5A	1.286
														Tbc1d8	TBC1 domain family, member 8	1.283
														Tmeff2	transmembrane protein with EGF-like and two follistatin-like domains 2	1.282
														Casz1	castor homolog 1, zinc finger (Drosophila)	1.275
														Ccdc162	coiled-coil domain containing 162	1.268
														Plcb4	phospholipase C, beta 4	1.268
														Ano5	anoctamin 5	1.258
														Scn5a	sodium channel, voltage-gated, type V, alpha	1.256
														Zfp346	zinc finger protein 346	1.24
														Myoz2	myozenin 2	1.24
														Cyfip2	cytoplasmic FMR1 interacting protein 2	1.238
														Xpnpep2	X-prolyl aminopeptidase (aminopeptidase P) 2, membrane-bound	1.238
														Pde2a	phosphodiesterase 2A, cGMP-stimulated	1.233
														Rgs16	regulator of G-protein signaling 16	1.232
														Nrp2	neuropilin 2	1.229
														Mtap4	microtubule-associated protein 4	1.226
														Wnt9a	wingless-type MMTV integration site 9A	1.224
														Tcp11l2	t-complex 11 (mouse) like 2	1.22
														Bcl6	B-cell leukemia/lymphoma 6	1.22
														Chrnd	cholinergic receptor, nicotinic, delta polypeptide	1.22
														Arhgef3	Rho guanine nucleotide exchange factor (GEF) 3	1.215
														Cilp	cartilage intermediate layer protein, nucleotide pyrophosphohydrolase	1.214
														Sv2b	synaptic vesicle glycoprotein 2 b	1.213
														Pgam2	phosphoglycerate mutase 2	1.212
														Dmrt2	doublesex and mab-3 related transcription factor 2	1.209
														Gramd1b	GRAM domain containing 1B	1.209
														Ccdc23	coiled-coil domain containing 23	1.206
														Gprc5c	G protein-coupled receptor, family C, group 5, member C	1.205
														Casp12	caspase 12	1.204
														Srpx2	sushi-repeat-containing protein, X-linked 2	1.204
														Msln	mesothelin	1.193
														Unc13c	unc-13 homolog C (C. elegans)	1.19
														Xirp1	xin actin-binding repeat containing 1	1.189
														Cdkn1a	cyclin-dependent kinase inhibitor 1A (P21)	1.184
														Tnnt1	troponin T1, skeletal, slow	1.184
														Daam2	dishevelled associated activator of morphogenesis 2	1.183
														Abcc9	ATP-binding cassette, sub-family C (CFTR/MRP), member 9	1.183
														Cacng1	calcium channel, voltage-dependent, gamma subunit 1	1.18
														Myl1	myosin, light polypeptide 1	1.179
														Lrp4	low density lipoprotein receptor-related protein 4	1.178
														Zfp667	zinc finger protein 667	1.178
														Hdac11	histone deacetylase 11	1.177
														Cd82	CD82 antigen	1.174
														Insig1	insulin induced gene 1	1.173
														Mir27b	microRNA 27b	1.172
														Gm6924	predicted gene 6924	1.168
														Murc	muscle-related coiled-coil protein	1.168
														Mtss1l	metastasis suppressor 1-like	1.168
														Krt80	keratin 80	1.166
														Gcnt1	glucosaminyl (N-acetyl) transferase 1, core 2	1.166
														Mc4r	melanocortin 4 receptor	1.165
														Sort1	sortilin 1	1.165
														Lix1	limb expression 1 homolog (chicken)	1.164
														Dok7	docking protein 7	1.164
														Calcoco1	calcium binding and coiled coil domain 1	1.16
														Fdps	farnesyl diphosphate synthetase	1.16
														Myh1	myosin, heavy polypeptide 1, skeletal muscle, adult	1.158
														Pak3	p21 protein (Cdc42/Rac)-activated kinase 3	1.156
														Casq1	calsequestrin 1	1.155
														Csdc2	cold shock domain containing C2, RNA binding	1.153
														Ankrd2	ankyrin repeat domain 2 (stretch responsive muscle)	1.153
														Sgcb	sarcoglycan, beta (dystrophin-associated glycoprotein)	1.152
														Alpk3	alpha-kinase 3	1.151
														Actn2	actinin alpha 2	1.147
														Ccdc88c	coiled-coil domain containing 88C	1.145
														Tnik	TRAF2 and NCK interacting kinase	1.139
														Fry	furry homolog (Drosophila)	1.138
														Ldb3	LIM domain binding 3	1.137
														Tspan7	tetraspanin 7	1.135
														Tnnc2	troponin C2, fast	1.13
														Zmynd17	zinc finger, MYND domain containing 17	1.124
														C78339	expressed sequence C78339	1.122
														Afap1l2	actin filament associated protein 1-like 2	1.122
														Slc9a9	solute carrier family 9 (sodium/hydrogen exchanger), member 9	1.122
														Lss	lanosterol synthase	1.117
														Adamts4	a disintegrin-like and metallopeptidase (reprolysin type) with thrombospondin type 1 motif, 4	1.104
														Serinc5	serine incorporator 5	1.103
														Cmklr1	chemokine-like receptor 1	1.101
														Srebf2	sterol regulatory element binding factor 2	1.099
														Epb4.1l5	erythrocyte protein band 4.1-like 5	1.096
														Nckap5	NCK-associated protein 5	1.096
														Tmem184a	transmembrane protein 184a	1.087
														Htra3	HtrA serine peptidase 3	1.079
														Trdn	triadin	1.077
														Mir24-1	microRNA 24-1	1.076
														Fbxl22	F-box and leucine-rich repeat protein 22	1.076
														Spsb1	splA/ryanodine receptor domain and SOCS box containing 1	1.074
														Zeb1	zinc finger E-box binding homeobox 1	1.072
														Cpa5	carboxypeptidase A5	1.07
														Atp9a	ATPase, class II, type 9A	1.069
														Gm12695	predicted gene 12695	1.069
														Eepd1	endonuclease/exonuclease/phosphatase family domain containing 1	1.067
														Lrrc2	leucine rich repeat containing 2	1.067
														Itga4	integrin alpha 4	1.066
														Dysf	dysferlin	1.066
														Lrrn1	leucine rich repeat protein 1, neuronal	1.066
														Gabrb2	gamma-aminobutyric acid (GABA) A receptor, subunit beta 2	1.064
														Neurl1a	neuralized homolog 1A (Drosophila)	1.063
														Gatsl2	GATS protein-like 2	1.061
														Tmem88b	transmembrane protein 88B	1.06
														Slc43a2	solute carrier family 43, member 2	1.059
														Baiap2l1	BAI1-associated protein 2-like 1	1.057
														Stard13	StAR-related lipid transfer (START) domain containing 13	1.056
														Stard10	START domain containing 10	1.051
														Jam3	junction adhesion molecule 3	1.051
														Adssl1	adenylosuccinate synthetase like 1	1.047
														Ctso	cathepsin O	1.045
														Fzd4	frizzled homolog 4 (Drosophila)	1.044
														Frmd4b	FERM domain containing 4B	1.041
														Mir23b	microRNA 23b	1.035
														Gatsl2	GATS protein-like 2	1.035
														Igfbp5	insulin-like growth factor binding protein 5	1.031
														Idh1	isocitrate dehydrogenase 1 (NADP+), soluble	1.027
														Mir362	microRNA 362	1.023
														Tnni1	troponin I, skeletal, slow 1	1.022
														Hsd17b7	hydroxysteroid (17-beta) dehydrogenase 7	1.021
														Amacr	alpha-methylacyl-CoA racemase	1.018
														Igf1	insulin-like growth factor 1	1.017
														Klhdc10	kelch domain containing 10	1.014
														Mir532	microRNA 532	1.012
														Ldlr	low density lipoprotein receptor	1.009
														Acss2	acyl-CoA synthetase short-chain family member 2	1.001

## Sheet: S2B_Table
TNF 4h (non-ambiguous and known genes)							TNF 12h (non-ambiguous and known genes)							TNF 24h (non-ambiguous and known genes)
Gene symbol	Gene title	log2 ratio of up-regulated genes	Gene symbol	Gene title	log2 ratio of down-regulated genes		Gene symbol	Gene title	log2 ratio of up-regulated genes	Gene symbol	Gene title	log2 ratio of down-regulated genes		Gene symbol	Gene title	log2 ratio of up-regulated genes	Gene symbol	Gene title	log2 ratio of down-regulated genes
Ccl2	chemokine (C-C motif) ligand 2	5.121	Adamts5	a disintegrin-like and metallopeptidase (reprolysin type) with thrombospondin type 1 motif, 5 (aggrecanase-2)	-1.034		Ccl2	chemokine (C-C motif) ligand 2	4.656	Slc40a1	solute carrier family 40 (iron-regulated transporter), member 1	-1.526		Ccl2	chemokine (C-C motif) ligand 2	4.31	Capn6	calpain 6	-2.213
Ccl7	chemokine (C-C motif) ligand 7	3.015	Meox2	mesenchyme homeobox 2	-1.073		Ccl7	chemokine (C-C motif) ligand 7	3.141	Cpa1	carboxypeptidase A1	-1.456		Ccl7	chemokine (C-C motif) ligand 7	3.085	Slc40a1	solute carrier family 40 (iron-regulated transporter), member 1	-1.854
Nfkbie	nuclear factor of kappa light polypeptide gene enhancer in B-cells inhibitor, epsilon	2.336	Car2	carbonic anhydrase 2	-1.123		Mmp9	matrix metallopeptidase 9	2.539	Capn6	calpain 6	-1.404		Mmp9	matrix metallopeptidase 9	2.884	Aspn	asporin	-1.795
Tnfaip3	tumor necrosis factor, alpha-induced protein 3	2.169	Cmbl	carboxymethylenebutenolidase-like (Pseudomonas)	-1.132		Il2rg	interleukin 2 receptor, gamma chain	2.146	Lix1	limb expression 1 homolog (chicken)	-1.384		Nfkbie	nuclear factor of kappa light polypeptide gene enhancer in B-cells inhibitor, epsilon	2.388	Unc13c	unc-13 homolog C (C. elegans)	-1.712
Nfkbia	nuclear factor of kappa light polypeptide gene enhancer in B-cells inhibitor, alpha	2.046	Dhrs3	dehydrogenase/reductase (SDR family) member 3	-1.137		Nfkbie	nuclear factor of kappa light polypeptide gene enhancer in B-cells inhibitor, epsilon	2.057	Parm1	prostate androgen-regulated mucin-like protein 1	-1.383		Il2rg	interleukin 2 receptor, gamma chain	2.301	Parm1	prostate androgen-regulated mucin-like protein 1	-1.69
Bcl3	B-cell leukemia/lymphoma 3	1.936	Epha7	Eph receptor A7	-1.177		Casp4	caspase 4, apoptosis-related cysteine peptidase	1.968	Aspn	asporin	-1.195		Ccl5	chemokine (C-C motif) ligand 5	2.169	Itm2a	integral membrane protein 2A	-1.683
Vcam1	vascular cell adhesion molecule 1	1.871	Slc40a1	solute carrier family 40 (iron-regulated transporter), member 1	-1.383		Nfkbia	nuclear factor of kappa light polypeptide gene enhancer in B-cells inhibitor, alpha	1.96	Enpp1	ectonucleotide pyrophosphatase/phosphodiesterase 1	-1.122		Vcam1	vascular cell adhesion molecule 1	1.961	Cpa1	carboxypeptidase A1	-1.571
Casp4	caspase 4, apoptosis-related cysteine peptidase	1.72					Tnfaip3	tumor necrosis factor, alpha-induced protein 3	1.819	Cmbl	carboxymethylenebutenolidase-like (Pseudomonas)	-1.034		Casp4	caspase 4, apoptosis-related cysteine peptidase	1.95	Enpp1	ectonucleotide pyrophosphatase/phosphodiesterase 1	-1.454
Slc2a6	solute carrier family 2 (facilitated glucose transporter), member 6	1.64					Neurl3	neuralized homolog 3 homolog (Drosophila)	1.8	Fibin	fin bud initiation factor homolog (zebrafish)	-1.03		Tnfaip3	tumor necrosis factor, alpha-induced protein 3	1.905	Lix1	limb expression 1 homolog (chicken)	-1.42
Cxcl10	chemokine (C-X-C motif) ligand 10	1.585					Vcam1	vascular cell adhesion molecule 1	1.785	Enpp3	ectonucleotide pyrophosphatase/phosphodiesterase 3	-1.022		Nfkbia	nuclear factor of kappa light polypeptide gene enhancer in B-cells inhibitor, alpha	1.863	Tecrl	trans-2,3-enoyl-CoA reductase-like	-1.401
Relb	avian reticuloendotheliosis viral (v-rel) oncogene related B	1.5					Cp	ceruloplasmin	1.708					Cp	ceruloplasmin	1.779	Cmbl	carboxymethylenebutenolidase-like (Pseudomonas)	-1.355
Fas	Fas (TNF receptor superfamily member 6)	1.441					Bcl3	B-cell leukemia/lymphoma 3	1.696					Saa3	serum amyloid A 3	1.772	Aknad1	AKNA domain containing 1	-1.324
Rnd1	Rho family GTPase 1	1.428					Cxcl10	chemokine (C-X-C motif) ligand 10	1.654					Serpinb2	serine (or cysteine) peptidase inhibitor, clade B, member 2	1.741	Ndst4	N-deacetylase/N-sulfotransferase (heparin glucosaminyl) 4	-1.289
Mmp9	matrix metallopeptidase 9	1.381					Slc2a6	solute carrier family 2 (facilitated glucose transporter), member 6	1.648					Gbp2	guanylate binding protein 2	1.731	Adamts5	a disintegrin-like and metallopeptidase (reprolysin type) with thrombospondin type 1 motif, 5 (aggrecanase-2)	-1.281
Nfkb2	nuclear factor of kappa light polypeptide gene enhancer in B-cells 2, p49/p100	1.324					Saa3	serum amyloid A 3	1.646					Rnd1	Rho family GTPase 1	1.652	Unc13c	unc-13 homolog C (C. elegans)	-1.276
Serpinb2	serine (or cysteine) peptidase inhibitor, clade B, member 2	1.288					Ccl5	chemokine (C-C motif) ligand 5	1.526					Ucma	upper zone of growth plate and cartilage matrix associated	1.618	Fzd4	frizzled homolog 4 (Drosophila)	-1.258
Mcc	mutated in colorectal cancers	1.278					Cd74	CD74 antigen (invariant polypeptide of major histocompatibility complex, class II antigen-associated)	1.473					Cxcl10	chemokine (C-X-C motif) ligand 10	1.606	Nrk	Nik related kinase	-1.246
Neurl3	neuralized homolog 3 homolog (Drosophila)	1.137					Ucma	upper zone of growth plate and cartilage matrix associated	1.433					Slc2a6	solute carrier family 2 (facilitated glucose transporter), member 6	1.581	Adamtsl3	ADAMTS-like 3	-1.202
Clec2d	C-type lectin domain family 2, member d	1.102					Mcc	mutated in colorectal cancers	1.387					Cxcl16	chemokine (C-X-C motif) ligand 16	1.499	Csdc2	cold shock domain containing C2, RNA binding	-1.188
Vegfc	vascular endothelial growth factor C	1.075					Vegfc	vascular endothelial growth factor C	1.382					Mcc	mutated in colorectal cancers	1.48	Necab1	N-terminal EF-hand calcium binding protein 1	-1.183
Rrad	Ras-related associated with diabetes	1.073					Rnd1	Rho family GTPase 1	1.352					Neurl3	neuralized homolog 3 homolog (Drosophila)	1.473	Enpp3	ectonucleotide pyrophosphatase/phosphodiesterase 3	-1.177
Tnip1	TNFAIP3 interacting protein 1	1.018					Gpr176	G protein-coupled receptor 176	1.296					Stap2	signal transducing adaptor family member 2	1.426	Glrb	glycine receptor, beta subunit	-1.136
Micall2	MICAL-like 2	1.012					Relb	avian reticuloendotheliosis viral (v-rel) oncogene related B	1.283					Cxcl1	chemokine (C-X-C motif) ligand 1	1.421	Fibin	fin bud initiation factor homolog (zebrafish)	-1.103
							Gbp2	guanylate binding protein 2	1.277					Cd74	CD74 antigen (invariant polypeptide of major histocompatibility complex, class II antigen-associated)	1.418	Epha7	Eph receptor A7	-1.086
							Tnip1	TNFAIP3 interacting protein 1	1.26					Tnip1	TNFAIP3 interacting protein 1	1.398	Spats2l	spermatogenesis associated, serine-rich 2-like	-1.07
							Micall2	MICAL-like 2	1.226					Vegfc	vascular endothelial growth factor C	1.397	Trdn	triadin	-1.064
							Hcn1	hyperpolarization-activated, cyclic nucleotide-gated K+ 1	1.218					Gm8165	predicted gene 8165	1.381	Zim1	zinc finger, imprinted 1	-1.062
							H2-K1	histocompatibility 2, K1, K region	1.199					C3	complement component 3	1.36	Sepp1	selenoprotein P, plasma, 1	-1.059
							Fas	Fas (TNF receptor superfamily member 6)	1.198					Bcl3	B-cell leukemia/lymphoma 3	1.347	Trdn	triadin	-1.053
							Gm8165	predicted gene 8165	1.177					Micall2	MICAL-like 2	1.345	Mybpc1	myosin binding protein C, slow-type	-1.029
							Stap2	signal transducing adaptor family member 2	1.172					Tmem176b	transmembrane protein 176B	1.337	Cnr1	cannabinoid receptor 1 (brain)	-1.026
							Plscr2	phospholipid scramblase 2	1.171					Gpr176	G protein-coupled receptor 176	1.32	Plagl1	pleiomorphic adenoma gene-like 1	-1.022
							Tmem176b	transmembrane protein 176B	1.141					H2-K1	histocompatibility 2, K1, K region	1.286	Ly6a	lymphocyte antigen 6 complex, locus A	-1.016
							Serpinb2	serine (or cysteine) peptidase inhibitor, clade B, member 2	1.108					Gm8165	predicted gene 8165	1.26	Cxcr4	chemokine (C-X-C motif) receptor 4	-1.015
							Cxcl1	chemokine (C-X-C motif) ligand 1	1.107					Ces2c	carboxylesterase 2C	1.205	Gpr56	G protein-coupled receptor 56	-1.003
							Nfkb2	nuclear factor of kappa light polypeptide gene enhancer in B-cells 2, p49/p100	1.093					Gbp3	guanylate binding protein 3	1.202	Dhrs3	dehydrogenase/reductase (SDR family) member 3	-1.001
							Ddx58	DEAD (Asp-Glu-Ala-Asp) box polypeptide 58	1.077					Gsta3	glutathione S-transferase, alpha 3	1.201
							Cxcl16	chemokine (C-X-C motif) ligand 16	1.041					Angptl4	angiopoietin-like 4	1.176
							Tapbp	TAP binding protein	1.022					Relb	avian reticuloendotheliosis viral (v-rel) oncogene related B	1.143
							Slc4a4	solute carrier family 4 (anion exchanger), member 4	1.011					Plscr2	phospholipid scramblase 2	1.126
														Nfkb2	nuclear factor of kappa light polypeptide gene enhancer in B-cells 2, p49/p100	1.123
														Enpp2	ectonucleotide pyrophosphatase/phosphodiesterase 2	1.105
														Tmem176a	transmembrane protein 176A	1.102
														BC037703	cDNA sequence BC037703	1.099
														Lbp	lipopolysaccharide binding protein	1.098
														Tapbp	TAP binding protein	1.076
														Postn	periostin, osteoblast specific factor	1.073
														Abcb1b	ATP-binding cassette, sub-family B (MDR/TAP), member 1B	1.07
														Hcn1	hyperpolarization-activated, cyclic nucleotide-gated K+ 1	1.058
														Birc3	baculoviral IAP repeat-containing 3	1.046
														Sema4b	sema domain, immunoglobulin domain (Ig), transmembrane domain (TM) and short cytoplasmic domain, (semaphorin) 4B	1.035
														Gm5082	predicted gene 5082	1.033

## Sheet: S2C_Table
IGFvsTNF 4h (non-ambiguous and known genes)							IGFvsTNF 12h (non-ambiguous and known genes)							IGFvsTNF 24h (non-ambiguous and known genes)
Gene symbol	Gene title	log2 ratio of up-regulated genes	Gene symbol	Gene title	log2 ratio of down-regulated genes		Gene symbol	Gene title	log2 ratio of up-regulated genes	Gene symbol	Gene title	log2 ratio of down-regulated genes		Gene symbol	Gene title	log2 ratio of up-regulated genes	Gene symbol	Gene title	log2 ratio of down-regulated genes
Car2	carbonic anhydrase 2	1.098	Ccl2	chemokine (C-C motif) ligand 2	-4.966		Capn6	calpain 6	1.804	Cxcl16	chemokine (C-X-C motif) ligand 16	-1.003		Capn6	calpain 6	2.565	Ccl2	chemokine (C-C motif) ligand 2	-4.407
Epha7	Eph receptor A7	1.03	Ccl7	chemokine (C-C motif) ligand 7	-2.887		Cpa1	carboxypeptidase A1	1.781	Enpp2	ectonucleotide pyrophosphatase/phosphodiesterase 2	-1.004		Cpa1	carboxypeptidase A1	1.866	Ccl7	chemokine (C-C motif) ligand 7	-3.094
Dhrs3	dehydrogenase/reductase (SDR family) member 3	1.014	Nfkbie	nuclear factor of kappa light polypeptide gene enhancer in B-cells inhibitor, epsilon	-2.351		Slc40a1	solute carrier family 40 (iron-regulated transporter), member 1	1.562	Rnf213	ring finger protein 213	-1.005		Itm2a	integral membrane protein 2A	1.822	Mmp9	matrix metallopeptidase 9	-2.902
			Tnfaip3	tumor necrosis factor, alpha-induced protein 3	-2.06		Parm1	prostate androgen-regulated mucin-like protein 1	1.504	Angptl4	angiopoietin-like 4	-1.01		Slc40a1	solute carrier family 40 (iron-regulated transporter), member 1	1.771	Nfkbie	nuclear factor of kappa light polypeptide gene enhancer in B-cells inhibitor, epsilon	-2.359
			Nfkbia	nuclear factor of kappa light polypeptide gene enhancer in B-cells inhibitor, alpha	-2.043		Lix1	limb expression 1 homolog (chicken)	1.342	Gm8773	predicted gene 8773	-1.016		Parm1	prostate androgen-regulated mucin-like protein 1	1.72	Il2rg	interleukin 2 receptor, gamma chain	-2.292
			Bcl3	B-cell leukemia/lymphoma 3	-1.952		Cmbl	carboxymethylenebutenolidase-like (Pseudomonas)	1.338	Il1rn	interleukin 1 receptor antagonist	-1.029		Unc13c	unc-13 homolog C (C. elegans)	1.574	Ccl5	chemokine (C-C motif) ligand 5	-2.274
			Vcam1	vascular cell adhesion molecule 1	-1.894		Car2	carbonic anhydrase 2	1.263	Ddx58	DEAD (Asp-Glu-Ala-Asp) box polypeptide 58	-1.029		Aspn	asporin	1.523	Casp4	caspase 4, apoptosis-related cysteine peptidase	-2.263
			Casp4	caspase 4, apoptosis-related cysteine peptidase	-1.869		Nrk	Nik related kinase	1.236	Cxcl1	chemokine (C-X-C motif) ligand 1	-1.089		Aknad1	AKNA domain containing 1	1.513	Cp	ceruloplasmin	-2.255
			Relb	avian reticuloendotheliosis viral (v-rel) oncogene related B	-1.597		Itm2a	integral membrane protein 2A	1.219	Tapbp	TAP binding protein	-1.103		Cmbl	carboxymethylenebutenolidase-like (Pseudomonas)	1.495	Serpinb2	serine (or cysteine) peptidase inhibitor, clade B, member 2	-2.224
			Cxcl10	chemokine (C-X-C motif) ligand 10	-1.54		Fzd4	frizzled homolog 4 (Drosophila)	1.151	Hcn1	hyperpolarization-activated, cyclic nucleotide-gated K+ 1	-1.104		Trdn	triadin	1.45	Vcam1	vascular cell adhesion molecule 1	-2.026
			Slc2a6	solute carrier family 2 (facilitated glucose transporter), member 6	-1.519		Fam83b	family with sequence similarity 83, member B	1.116	Fas	Fas (TNF receptor superfamily member 6)	-1.133		Gpr56	G protein-coupled receptor 56	1.445	Nfkbia	nuclear factor of kappa light polypeptide gene enhancer in B-cells inhibitor, alpha	-1.968
			Fas	Fas (TNF receptor superfamily member 6)	-1.5		Gpr56	G protein-coupled receptor 56	1.094	Tmem176b	transmembrane protein 176B	-1.14		Trdn	triadin	1.404	Tnfaip3	tumor necrosis factor, alpha-induced protein 3	-1.965
			Mmp9	matrix metallopeptidase 9	-1.475		Aspn	asporin	1.09	Nfkb2	nuclear factor of kappa light polypeptide gene enhancer in B-cells 2, p49/p100	-1.144		Nrk	Nik related kinase	1.402	Saa3	serum amyloid A 3	-1.865
			Mcc	mutated in colorectal cancers	-1.397		Enpp3	ectonucleotide pyrophosphatase/phosphodiesterase 3	1.066	Gm8165	predicted gene 8165	-1.162		Trdn	triadin	1.395	Gbp2	guanylate binding protein 2	-1.811
			Nfkb2	nuclear factor of kappa light polypeptide gene enhancer in B-cells 2, p49/p100	-1.294		Fibin	fin bud initiation factor homolog (zebrafish)	1.066	Gm8165	predicted gene 8165	-1.168		Csdc2	cold shock domain containing C2, RNA binding	1.335	Vegfc	vascular endothelial growth factor C	-1.665
			Cp	ceruloplasmin	-1.292		Ctrb1	chymotrypsinogen B1	1.052	Serpinb2	serine (or cysteine) peptidase inhibitor, clade B, member 2	-1.172		Fzd4	frizzled homolog 4 (Drosophila)	1.334	Neurl3	neuralized homolog 3 homolog (Drosophila)	-1.614
			Rnd1	Rho family GTPase 1	-1.281		Unc13c	unc-13 homolog C (C. elegans)	1.052	Gbp2	guanylate binding protein 2	-1.182		Lix1	limb expression 1 homolog (chicken)	1.333	Ucma	upper zone of growth plate and cartilage matrix associated	-1.604
			Serpinb2	serine (or cysteine) peptidase inhibitor, clade B, member 2	-1.175		Mybpc1	myosin binding protein C, slow-type	1.039	H2-K1	histocompatibility 2, K1, K region	-1.183		Mybpc1	myosin binding protein C, slow-type	1.295	Cxcl10	chemokine (C-X-C motif) ligand 10	-1.548
			Vegfc	vascular endothelial growth factor C	-1.173		Enpp1	ectonucleotide pyrophosphatase/phosphodiesterase 1	1.018	Stap2	signal transducing adaptor family member 2	-1.189		Ckm	creatine kinase, muscle	1.258	Tmem176b	transmembrane protein 176B	-1.521
			Neurl3	neuralized homolog 3 homolog (Drosophila)	-1.149		Cdkn1c	cyclin-dependent kinase inhibitor 1C (P57)	1.015	Micall2	MICAL-like 2	-1.215		Plagl1	pleiomorphic adenoma gene-like 1	1.256	Cxcl16	chemokine (C-X-C motif) ligand 16	-1.495
			Adamts3	a disintegrin-like and metallopeptidase (reprolysin type) with thrombospondin type 1 motif, 3	-1.123					Tnip1	TNFAIP3 interacting protein 1	-1.223		Unc13c	unc-13 homolog C (C. elegans)	1.232	Rnd1	Rho family GTPase 1	-1.488
			Tnip1	TNFAIP3 interacting protein 1	-1.107					Rnd1	Rho family GTPase 1	-1.287		Pvalb	parvalbumin	1.23	Stap2	signal transducing adaptor family member 2	-1.467
			Rrad	Ras-related associated with diabetes	-1.079					Plscr2	phospholipid scramblase 2	-1.287		Fam13a	family with sequence similarity 13, member A	1.227	Slc2a6	solute carrier family 2 (facilitated glucose transporter), member 6	-1.467
			Ddx58	DEAD (Asp-Glu-Ala-Asp) box polypeptide 58	-1.049					Relb	avian reticuloendotheliosis viral (v-rel) oncogene related B	-1.328		Car2	carbonic anhydrase 2	1.218	Cd74	CD74 antigen (invariant polypeptide of major histocompatibility complex, class II antigen-associated)	-1.447
			Adamts3	a disintegrin-like and metallopeptidase (reprolysin type) with thrombospondin type 1 motif, 3	-1.036					Mcc	mutated in colorectal cancers	-1.352		Pde2a	phosphodiesterase 2A, cGMP-stimulated	1.207	Gpr176	G protein-coupled receptor 176	-1.442
			Il1rn	interleukin 1 receptor antagonist	-1.026					Gpr176	G protein-coupled receptor 176	-1.36		Snord116	small nucleolar RNA, C/D box 116 cluster	1.198	C3	complement component 3	-1.407
			Plscr2	phospholipid scramblase 2	-1.024					Ucma	upper zone of growth plate and cartilage matrix associated	-1.366		Adamts5	a disintegrin-like and metallopeptidase (reprolysin type) with thrombospondin type 1 motif, 5 (aggrecanase-2)	1.196	Cxcl1	chemokine (C-X-C motif) ligand 1	-1.379
			Adamts3	a disintegrin-like and metallopeptidase (reprolysin type) with thrombospondin type 1 motif, 3	-1.013					Vegfc	vascular endothelial growth factor C	-1.472		Snord116	small nucleolar RNA, C/D box 116 cluster	1.189	Tnip1	TNFAIP3 interacting protein 1	-1.359
										Cd74	CD74 antigen (invariant polypeptide of major histocompatibility complex, class II antigen-associated)	-1.513		Inpp4b	inositol polyphosphate-4-phosphatase, type II	1.185	Mcc	mutated in colorectal cancers	-1.349
										Ccl5	chemokine (C-C motif) ligand 5	-1.547		Necab1	N-terminal EF-hand calcium binding protein 1	1.175	Angptl4	angiopoietin-like 4	-1.337
										Slc2a6	solute carrier family 2 (facilitated glucose transporter), member 6	-1.618		Ctrb1	chymotrypsinogen B1	1.172	Plscr2	phospholipid scramblase 2	-1.337
										Cxcl10	chemokine (C-X-C motif) ligand 10	-1.707		Nptx1	neuronal pentraxin 1	1.166	Gm8165	predicted gene 8165	-1.289
										Bcl3	B-cell leukemia/lymphoma 3	-1.775		Hfe2	hemochromatosis type 2 (juvenile) (human homolog)	1.159	Bcl3	B-cell leukemia/lymphoma 3	-1.283
										Vcam1	vascular cell adhesion molecule 1	-1.797		AI464131	expressed sequence AI464131	1.158	Micall2	MICAL-like 2	-1.281
										Saa3	serum amyloid A 3	-1.812		Cnr1	cannabinoid receptor 1 (brain)	1.155	Gbp3	guanylate binding protein 3	-1.264
										Cp	ceruloplasmin	-1.839		Klhl31	kelch-like 31 (Drosophila)	1.154	Tmem176a	transmembrane protein 176A	-1.253
										Tnfaip3	tumor necrosis factor, alpha-induced protein 3	-1.84		Enpp1	ectonucleotide pyrophosphatase/phosphodiesterase 1	1.151	H2-K1	histocompatibility 2, K1, K region	-1.24
										Neurl3	neuralized homolog 3 homolog (Drosophila)	-1.936		Ndst4	N-deacetylase/N-sulfotransferase (heparin glucosaminyl) 4	1.15	Enpp2	ectonucleotide pyrophosphatase/phosphodiesterase 2	-1.195
										Nfkbia	nuclear factor of kappa light polypeptide gene enhancer in B-cells inhibitor, alpha	-2.033		Fam83b	family with sequence similarity 83, member B	1.141	Gm8165	predicted gene 8165	-1.186
										Casp4	caspase 4, apoptosis-related cysteine peptidase	-2.034		Cdkn1c	cyclin-dependent kinase inhibitor 1C (P57)	1.134	Relb	avian reticuloendotheliosis viral (v-rel) oncogene related B	-1.173
										Nfkbie	nuclear factor of kappa light polypeptide gene enhancer in B-cells inhibitor, epsilon	-2.173		Pygm	muscle glycogen phosphorylase	1.126	Tapbp	TAP binding protein	-1.158
										Il2rg	interleukin 2 receptor, gamma chain	-2.173		Enpp3	ectonucleotide pyrophosphatase/phosphodiesterase 3	1.119	Gsta3	glutathione S-transferase, alpha 3	-1.137
										Mmp9	matrix metallopeptidase 9	-2.626		Epha7	Eph receptor A7	1.116	Gm8773	predicted gene 8773	-1.119
										Ccl7	chemokine (C-C motif) ligand 7	-3.085		Snord116	small nucleolar RNA, C/D box 116 cluster	1.113	Gm5082	predicted gene 5082	-1.115
										Ccl2	chemokine (C-C motif) ligand 2	-4.537		Trdn	triadin	1.093	Nfkb2	nuclear factor of kappa light polypeptide gene enhancer in B-cells 2, p49/p100	-1.081
														Klhl31	kelch-like 31 (Drosophila)	1.087	Sema4b	sema domain, immunoglobulin domain (Ig), transmembrane domain (TM) and short cytoplasmic domain, (semaphorin) 4B	-1.067
														Trdn	triadin	1.08	Hcn1	hyperpolarization-activated, cyclic nucleotide-gated K+ 1	-1.053
														Fibin	fin bud initiation factor homolog (zebrafish)	1.078	Abcb1b	ATP-binding cassette, sub-family B (MDR/TAP), member 1B	-1.05
														Kif26b	kinesin family member 26B	1.07	Lbp	lipopolysaccharide binding protein	-1.045
														Glrb	glycine receptor, beta subunit	1.069	Postn	periostin, osteoblast specific factor	-1.042
														Trdn	triadin	1.066	Il18rap	interleukin 18 receptor accessory protein	-1.036
														Tmem119	transmembrane protein 119	1.066	Rnf213	ring finger protein 213	-1.029
														Ralgps2	Ral GEF with PH domain and SH3 binding motif 2	1.061	Slc4a4	solute carrier family 4 (anion exchanger), member 4	-1.029
														Asb2	ankyrin repeat and SOCS box-containing 2	1.059	Cdk6	cyclin-dependent kinase 6	-1.026
														Adamtsl3	ADAMTS-like 3	1.059	Cd53	CD53 antigen	-1.013
														Tecrl	trans-2,3-enoyl-CoA reductase-like	1.055
														Unc45b	unc-45 homolog B (C. elegans)	1.053
														Fndc5	fibronectin type III domain containing 5	1.05
														Dhrs3	dehydrogenase/reductase (SDR family) member 3	1.047
														Cox8b	cytochrome c oxidase, subunit VIIIb	1.032
														Car3	carbonic anhydrase 3	1.031
														Arpp21	cyclic AMP-regulated phosphoprotein, 21	1.029
														Myom1	myomesin 1	1.019
														Mir206	microRNA 206	1.01
														Fmod	fibromodulin	1.009
														Apobec2	apolipoprotein B mRNA editing enzyme, catalytic polypeptide 2	1.005
