# Supplementary material for: Tumor Necrosis Factor Alpha and Insulin-Like Growth Factor 1 Induced Modifications of the Gene Expression Kinetics of Differentiating Skeletal Muscle Cells
Source: PLoS One. 2015 Oct 8;10(10):e0139520. doi: 10.1371/journal.pone.0139520 (PMC4598026; doi:10.1371/journal.pone.0139520)
Supplement: S3 Table — Lists of genes are shown for (A) cluster A: upregulated during very early differentiation, (B) cluster B: genes upregulated during later differentiation, (C) cluster C: genes downregulated during very early differentiation, (D) cluster D: TNFα-induced and suppressed in late myotubes, (E) cluster E: genes specifically induced by TNF-α, (F) cluster F: late myotubes genes downregulated, (G) cluster G: upregulated by TNF-α and downregulated in late myotubes, (H) cluster H: upregulated in early myotubes, but downregulated in late myotubes, (I) cluster I. (XLSX) [file pone.0139520.s007.xlsx]

## Sheet: S3A_Table Cluster A
S3A Table: SOTA cluster A
Gene Symbol	Gene Title
Ccdc141	coiled-coil domain containing 141
Cpa1	carboxypeptidase A1
Ccdc141	coiled-coil domain containing 141
Mir206	microRNA 206
Cdkn1c	cyclin-dependent kinase inhibitor 1C (P57)
Olfml2b	olfactomedin-like 2B
Ttn	titin
Stc1	stanniocalcin 1
Myog	myogenin
Sntb1	syntrophin, basic 1
Mir133b	microRNA 133b
Aspn	asporin
Dync1i1	dynein cytoplasmic 1 intermediate chain 1
Adamts5	a disintegrin-like and metallopeptidase (reprolysin type) with thrombospondin type 1 motif, 5 (aggrecanase-2)
Fibin	fin bud initiation factor homolog (zebrafish)
Slc24a3	solute carrier family 24 (sodium/potassium/calcium exchanger), member 3
Erbb3	v-erb-b2 erythroblastic leukemia viral oncogene homolog 3 (avian)
Dtx4	deltex 4 homolog (Drosophila)
Rbm24	RNA binding motif protein 24
Pdlim3	PDZ and LIM domain 3
Dll1	delta-like 1 (Drosophila)
Tmem8c	transmembrane protein 8C
Serpinb6b	serine (or cysteine) peptidase inhibitor, clade B, member 6b
Klhl31	kelch-like 31 (Drosophila)
Slc40a1	solute carrier family 40 (iron-regulated transporter), member 1
Snord116	small nucleolar RNA, C/D box 116 cluster
Klhl31	kelch-like 31 (Drosophila)
Fbxo32	F-box protein 32
Tmprss11bnl	transmembrane protease, serine 11b N terminal like
Snord116	small nucleolar RNA, C/D box 116 cluster
Smyd1	SET and MYND domain containing 1
Sox8	SRY-box containing gene 8
Ralgps2	Ral GEF with PH domain and SH3 binding motif 2
Snord116	small nucleolar RNA, C/D box 116 cluster
Chrng	cholinergic receptor, nicotinic, gamma polypeptide
Ablim1	actin-binding LIM protein 1
Arpp21	cyclic AMP-regulated phosphoprotein, 21
Nrk	Nik related kinase
Ppfia4	protein tyrosine phosphatase, receptor type, f polypeptide (PTPRF), interacting protein (liprin), alpha 4
Parm1	prostate androgen-regulated mucin-like protein 1
Iffo1	intermediate filament family orphan 1
Zfp36l1	zinc finger protein 36, C3H type-like 1
Sema3c	sema domain, immunoglobulin domain (Ig), short basic domain, secreted, (semaphorin) 3C
Idi1	isopentenyl-diphosphate delta isomerase
Frmpd1	FERM and PDZ domain containing 1
Fam83b	family with sequence similarity 83, member B
Prox1	prospero-related homeobox 1
Sepp1	selenoprotein P, plasma, 1
Sc4mol	sterol-C4-methyl oxidase-like
Serpinb1a	serine (or cysteine) peptidase inhibitor, clade B, member 1a
Dusp27	dual specificity phosphatase 27 (putative)
Synpo2l	synaptopodin 2-like
Nptx1	neuronal pentraxin 1
Sdpr	serum deprivation response
Ndst4	N-deacetylase/N-sulfotransferase (heparin glucosaminyl) 4
Akap6	A kinase (PRKA) anchor protein 6
Heyl	hairy/enhancer-of-split related with YRPW motif-like
Mir687	microRNA 687
Cyp51	cytochrome P450, family 51
Kbtbd5	kelch repeat and BTB (POZ) domain containing 5
Scn7a	sodium channel, voltage-gated, type VII, alpha
Sema5a	sema domain, seven thrombospondin repeats (type 1 and type 1-like), transmembrane domain (TM) and short cytoplasmic domain, (semaphorin) 5A
Actc1	actin, alpha, cardiac muscle 1
Ccdc80	coiled-coil domain containing 80
Mfap5	microfibrillar associated protein 5
Pknox2	Pbx/knotted 1 homeobox 2
Rb1	retinoblastoma 1
Adamts1	a disintegrin-like and metallopeptidase (reprolysin type) with thrombospondin type 1 motif, 1
Trim55	tripartite motif-containing 55
Arhgap29	Rho GTPase activating protein 29
Tmem38b	transmembrane protein 38B
Cnr1	cannabinoid receptor 1 (brain)
Olfm1	olfactomedin 1
Zfp238	zinc finger protein 238
Adora1	adenosine A1 receptor
Ndrg1	N-myc downstream regulated gene 1
St3gal5	ST3 beta-galactoside alpha-2,3-sialyltransferase 5
Pde1a	phosphodiesterase 1A, calmodulin-dependent
Gm10808	predicted gene 10808
Ogn	osteoglycin
P2rx5	purinergic receptor P2X, ligand-gated ion channel, 5
Ryr3	ryanodine receptor 3
Fgfr4	fibroblast growth factor receptor 4
BC002189	cDNA sequence BC002189
Hs6st2	heparan sulfate 6-O-sulfotransferase 2
Actn3	actinin alpha 3
Dcn	decorin
Mir322	microRNA 322
Spats2l	spermatogenesis associated, serine-rich 2-like
Ermap	erythroblast membrane-associated protein
Hmgcs1	3-hydroxy-3-methylglutaryl-Coenzyme A synthase 1
AI464131	expressed sequence AI464131
Inadl	InaD-like (Drosophila)
Fdft1	farnesyl diphosphate farnesyl transferase 1
Bnc2	basonuclin 2
Arhgap24	Rho GTPase activating protein 24
Apod	apolipoprotein D
Adck3	aarF domain containing kinase 3
Pnmal2	PNMA-like 2
Aldh3b1	aldehyde dehydrogenase 3 family, member B1
Tspan33	tetraspanin 33
1810041L15Rik	RIKEN cDNA 1810041L15 gene
Rapgefl1	Rap guanine nucleotide exchange factor (GEF)-like 1
Sema6a	sema domain, transmembrane domain (TM), and cytoplasmic domain, (semaphorin) 6A
Cbr2	carbonyl reductase 2
Sorbs1	sorbin and SH3 domain containing 1
Ncoa1	nuclear receptor coactivator 1
Cobl	cordon-bleu
Ypel3	yippee-like 3 (Drosophila)
Mycl1	v-myc myelocytomatosis viral oncogene homolog 1, lung carcinoma derived (avian)
2310015B20Rik	RIKEN cDNA 2310015B20 gene
Gm7325	predicted gene 7325
Eda2r	ectodysplasin A2 receptor
Lrrc17	leucine rich repeat containing 17
Car5b	carbonic anhydrase 5b, mitochondrial
A930001N09Rik	RIKEN cDNA A930001N09 gene
Cdh15	cadherin 15
Slc24a6	solute carrier family 24 (sodium/potassium/calcium exchanger), member 6
Map1lc3a	microtubule-associated protein 1 light chain 3 alpha
Sema3d	sema domain, immunoglobulin domain (Ig), short basic domain, secreted, (semaphorin) 3D
Vwa5a	von Willebrand factor A domain containing 5A
Tmeff2	transmembrane protein with EGF-like and two follistatin-like domains 2
Ccdc162	coiled-coil domain containing 162
Plcb4	phospholipase C, beta 4
Scn5a	sodium channel, voltage-gated, type V, alpha
Zfp346	zinc finger protein 346
Xpnpep2	X-prolyl aminopeptidase (aminopeptidase P) 2, membrane-bound
Rgs16	regulator of G-protein signaling 16
Nrp2	neuropilin 2
Wnt9a	wingless-type MMTV integration site 9A
Tcp11l2	t-complex 11 (mouse) like 2
Bcl6	B-cell leukemia/lymphoma 6
Chrnd	cholinergic receptor, nicotinic, delta polypeptide
Arhgef3	Rho guanine nucleotide exchange factor (GEF) 3
Dmrt2	doublesex and mab-3 related transcription factor 2
Gramd1b	GRAM domain containing 1B
Ccdc23	coiled-coil domain containing 23
Casp12	caspase 12
Srpx2	sushi-repeat-containing protein, X-linked 2
Msln	mesothelin
Cdkn1a	cyclin-dependent kinase inhibitor 1A (P21)
Daam2	dishevelled associated activator of morphogenesis 2
Cacng1	calcium channel, voltage-dependent, gamma subunit 1
Lrp4	low density lipoprotein receptor-related protein 4
Zfp667	zinc finger protein 667
Hdac11	histone deacetylase 11
Cd82	CD82 antigen
Insig1	insulin induced gene 1
Mir27b	microRNA 27b
Gm6924	predicted gene 6924
Mc4r	melanocortin 4 receptor
Sort1	sortilin 1
Lix1	limb expression 1 homolog (chicken)
Dok7	docking protein 7
Calcoco1	calcium binding and coiled coil domain 1
Fdps	farnesyl diphosphate synthetase
Pak3	p21 protein (Cdc42/Rac)-activated kinase 3
Sgcb	sarcoglycan, beta (dystrophin-associated glycoprotein)
Ccdc88c	coiled-coil domain containing 88C
2900062L11Rik	RIKEN cDNA 2900062L11 gene
Tnik	TRAF2 and NCK interacting kinase
Fry	furry homolog (Drosophila)
6430548M08Rik	RIKEN cDNA 6430548M08 gene
C78339	expressed sequence C78339
Afap1l2	actin filament associated protein 1-like 2
Slc9a9	solute carrier family 9 (sodium/hydrogen exchanger), member 9
Lss	lanosterol synthase
Adamts4	a disintegrin-like and metallopeptidase (reprolysin type) with thrombospondin type 1 motif, 4
Serinc5	serine incorporator 5
Srebf2	sterol regulatory element binding factor 2
Epb4.1l5	erythrocyte protein band 4.1-like 5
Nckap5	NCK-associated protein 5
Htra3	HtrA serine peptidase 3
Mir24-1	microRNA 24-1
Zeb1	zinc finger E-box binding homeobox 1
Cpa5	carboxypeptidase A5
Gm12695	predicted gene 12695
Itga4	integrin alpha 4
Lrrn1	leucine rich repeat protein 1, neuronal
Gabrb2	gamma-aminobutyric acid (GABA) A receptor, subunit beta 2
4632428N05Rik	RIKEN cDNA 4632428N05 gene
Gatsl2	GATS protein-like 2
Tmem88b	transmembrane protein 88B
Slc43a2	solute carrier family 43, member 2
Stard13	StAR-related lipid transfer (START) domain containing 13
Jam3	junction adhesion molecule 3
Ctso	cathepsin O
Fzd4	frizzled homolog 4 (Drosophila)
Frmd4b	FERM domain containing 4B
Mir23b	microRNA 23b
Gatsl2	GATS protein-like 2
Igfbp5	insulin-like growth factor binding protein 5
Idh1	isocitrate dehydrogenase 1 (NADP+), soluble
Mir362	microRNA 362
Hsd17b7	hydroxysteroid (17-beta) dehydrogenase 7
Amacr	alpha-methylacyl-CoA racemase
Igf1	insulin-like growth factor 1
Klhdc10	kelch domain containing 10
Mir532	microRNA 532
Ldlr	low density lipoprotein receptor
Acss2	acyl-CoA synthetase short-chain family member 2
Slc2a6	solute carrier family 2 (facilitated glucose transporter), member 6
Tmem119	transmembrane protein 119
Acat2	acetyl-Coenzyme A acetyltransferase 2
Clec2d	C-type lectin domain family 2, member d
Nsdhl	NAD(P) dependent steroid dehydrogenase-like
Sc5d	sterol-C5-desaturase (fungal ERG3, delta-5-desaturase) homolog (S. cerevisae)
Dhcr24	24-dehydrocholesterol reductase
Lphn2	latrophilin 2
Trp53inp1	transformation related protein 53 inducible nuclear protein 1
Gpt2	glutamic pyruvate transaminase (alanine aminotransferase) 2
Glrb	glycine receptor, beta subunit
Sqle	squalene epoxidase
Nedd9	neural precursor cell expressed, developmentally down-regulated gene 9
Dpyd	dihydropyrimidine dehydrogenase
Tm7sf2	transmembrane 7 superfamily member 2
Hspa4l	heat shock protein 4 like
Mvd	mevalonate (diphospho) decarboxylase
E2f2	E2F transcription factor 2
Kcnq4	potassium voltage-gated channel, subfamily Q, member 4
Fbxo16	F-box protein 16
Zim1	zinc finger, imprinted 1
4833442J19Rik	RIKEN cDNA 4833442J19 gene
Dyrk1b	dual-specificity tyrosine-(Y)-phosphorylation regulated kinase 1b
Maf	avian musculoaponeurotic fibrosarcoma (v-maf) AS42 oncogene homolog
Lpin1	lipin 1
Plac1	placental specific protein 1
Mfsd2a	major facilitator superfamily domain containing 2A
Cxcr7	chemokine (C-X-C motif) receptor 7
Ddx58	DEAD (Asp-Glu-Ala-Asp) box polypeptide 58
Tapbp	TAP binding protein
Il18	interleukin 18
Gadd45b	growth arrest and DNA-damage-inducible 45 beta
Lphn2	latrophilin 2
BC037703	cDNA sequence BC037703
Wbscr27	Williams Beuren syndrome chromosome region 27 (human)
Fam13a	family with sequence similarity 13, member A
Lphn2	latrophilin 2
Igfbp3	insulin-like growth factor binding protein 3
Ces2c	carboxylesterase 2C

## Sheet: S3B_Table Cluster B
S3B Table: SOTA cluster B
Gene Symbol	Gene Title
Ctrb1	chymotrypsinogen B1
Hfe2	hemochromatosis type 2 (juvenile) (human homolog)
Trdn	triadin
Capn6	calpain 6
Apobec2	apolipoprotein B mRNA editing enzyme, catalytic polypeptide 2
Prkag3	protein kinase, AMP-activated, gamma 3 non-catatlytic subunit
Ckm	creatine kinase, muscle
Inpp4b	inositol polyphosphate-4-phosphatase, type II
Atp2a1	ATPase, Ca++ transporting, cardiac muscle, fast twitch 1
Lmod3	leiomodin 3 (fetal)
Cmbl	carboxymethylenebutenolidase-like (Pseudomonas)
Aknad1	AKNA domain containing 1
Mylpf	myosin light chain, phosphorylatable, fast skeletal muscle
Itm2a	integral membrane protein 2A
Casq2	calsequestrin 2
Kbtbd10	kelch repeat and BTB (POZ) domain containing 10
Myom2	myomesin 2
Klhl30	kelch-like 30 (Drosophila)
Cap2	CAP, adenylate cyclase-associated protein, 2 (yeast)
Spry1	sprouty homolog 1 (Drosophila)
Neb	nebulin
Pygm	muscle glycogen phosphorylase
Mylk4	myosin light chain kinase family, member 4
Sorbs2	sorbin and SH3 domain containing 2
Myh3	myosin, heavy polypeptide 3, skeletal muscle, embryonic
Fndc5	fibronectin type III domain containing 5
ORF63	open reading frame 63
Tmem182	transmembrane protein 182
Tnnc1	troponin C, cardiac/slow skeletal
Filip1	filamin A interacting protein 1
Tecrl	trans-2,3-enoyl-CoA reductase-like
Unc45b	unc-45 homolog B (C. elegans)
Myom1	myomesin 1
Srl	sarcalumenin
Unc13c	unc-13 homolog C (C. elegans)
Unc13c	unc-13 homolog C (C. elegans)
Dpep1	dipeptidase 1 (renal)
Ryr1	ryanodine receptor 1, skeletal muscle
Tnnt3	troponin T3, skeletal, fast
Stac3	SH3 and cysteine rich domain 3
C1qtnf3	C1q and tumor necrosis factor related protein 3
Asb2	ankyrin repeat and SOCS box-containing 2
Itgb6	integrin beta 6
Acta1	actin, alpha 1, skeletal muscle
Klhl13	kelch-like 13 (Drosophila)
Cox8b	cytochrome c oxidase, subunit VIIIb
Trim72	tripartite motif-containing 72
Myl4	myosin, light polypeptide 4
Tnni2	troponin I, skeletal, fast 2
Prkaa2	protein kinase, AMP-activated, alpha 2 catalytic subunit
Mybpc1	myosin binding protein C, slow-type
Pvalb	parvalbumin
Cmah	cytidine monophospho-N-acetylneuraminic acid hydroxylase
Smpx	small muscle protein, X-linked
Tbc1d8	TBC1 domain family, member 8
Casz1	castor homolog 1, zinc finger (Drosophila)
Ano5	anoctamin 5
1810020D17Rik	RIKEN cDNA 1810020D17 gene
Myoz2	myozenin 2
Cyfip2	cytoplasmic FMR1 interacting protein 2
Pde2a	phosphodiesterase 2A, cGMP-stimulated
Mtap4	microtubule-associated protein 4
Cilp	cartilage intermediate layer protein, nucleotide pyrophosphohydrolase
Sv2b	synaptic vesicle glycoprotein 2 b
Pgam2	phosphoglycerate mutase 2
Gprc5c	G protein-coupled receptor, family C, group 5, member C
Gprc5c	G protein-coupled receptor, family C, group 5, member C
Unc13c	unc-13 homolog C (C. elegans)
Unc13c	unc-13 homolog C (C. elegans)
Xirp1	xin actin-binding repeat containing 1
Tnnt1	troponin T1, skeletal, slow
Abcc9	ATP-binding cassette, sub-family C (CFTR/MRP), member 9
Myl1	myosin, light polypeptide 1
Murc	muscle-related coiled-coil protein
Mtss1l	metastasis suppressor 1-like
Krt80	keratin 80
Gcnt1	glucosaminyl (N-acetyl) transferase 1, core 2
Myh1	myosin, heavy polypeptide 1, skeletal muscle, adult
Casq1	calsequestrin 1
Csdc2	cold shock domain containing C2, RNA binding
Ankrd2	ankyrin repeat domain 2 (stretch responsive muscle)
Alpk3	alpha-kinase 3
Actn2	actinin alpha 2
Ldb3	LIM domain binding 3
Tspan7	tetraspanin 7
Tnnc2	troponin C2, fast
Zmynd17	zinc finger, MYND domain containing 17
Cmklr1	chemokine-like receptor 1
Tmem184a	transmembrane protein 184a
Fbxl22	F-box and leucine-rich repeat protein 22
Spsb1	splA/ryanodine receptor domain and SOCS box containing 1
Atp9a	ATPase, class II, type 9A
Eepd1	endonuclease/exonuclease/phosphatase family domain containing 1
Lrrc2	leucine rich repeat containing 2
Dysf	dysferlin
Neurl1a	neuralized homolog 1A (Drosophila)
Baiap2l1	BAI1-associated protein 2-like 1
Stard10	START domain containing 10
Adssl1	adenylosuccinate synthetase like 1
Tnni1	troponin I, skeletal, slow 1
Slc44a4	solute carrier family 44, member 4
Srpk3	serine/arginine-rich protein specific kinase 3
Tspan13	tetraspanin 13
Slc16a2	solute carrier family 16 (monocarboxylic acid transporters), member 2
Mypn	myopalladin
Gprc5c	G protein-coupled receptor, family C, group 5, member C
Gprc5c	G protein-coupled receptor, family C, group 5, member C
Postn	periostin, osteoblast specific factor
Myl6b	myosin, light polypeptide 6B
Ppapdc3	phosphatidic acid phosphatase type 2 domain containing 3
1110059M19Rik	RIKEN cDNA 1110059M19 gene
Cacna1s	calcium channel, voltage-dependent, L type, alpha 1S subunit
Pla2g16	phospholipase A2, group XVI
Atp13a5	ATPase type 13A5
Fn3k	fructosamine 3 kinase
Myom3	myomesin family, member 3
Ablim3	actin binding LIM protein family, member 3
Gm10009	predicted gene 10009
Lmo7	LIM domain only 7
Plscr2	phospholipid scramblase 2
Reep1	receptor accessory protein 1
Trim63	tripartite motif-containing 63
Smtnl2	smoothelin-like 2
Hrc	histidine rich calcium binding protein
Plagl1	pleiomorphic adenoma gene-like 1
Myh8	myosin, heavy polypeptide 8, skeletal muscle, perinatal
Rbfox1	RNA binding protein, fox-1 homolog (C. elegans) 1
Fam78a	family with sequence similarity 78, member A
Itgb1bp2	integrin beta 1 binding protein 2
Cox6a2	cytochrome c oxidase, subunit VI a, polypeptide 2
Mef2c	myocyte enhancer factor 2C
Il15	interleukin 15
Grtp1	GH regulated TBC protein 1
Dusp13	dual specificity phosphatase 13
9930013L23Rik	RIKEN cDNA 9930013L23 gene
Dcx	doublecortin
F2rl1	coagulation factor II (thrombin) receptor-like 1
Cav3	caveolin 3
Scx	scleraxis
S100a16	S100 calcium binding protein A16
Myot	myotilin
Bex1	brain expressed gene 1
Nupr1	nuclear protein 1
Lmcd1	LIM and cysteine-rich domains 1
Cd55	CD55 antigen
Best3	bestrophin 3
Scn4a	sodium channel, voltage-gated, type IV, alpha
Aldh3b2	aldehyde dehydrogenase 3 family, member B2
Gja5	gap junction protein, alpha 5
Tead4	TEA domain family member 4
Txlnb	taxilin beta
Cacnb1	calcium channel, voltage-dependent, beta 1 subunit
Atp1a2	ATPase, Na+/K+ transporting, alpha 2 polypeptide
B3galt5	UDP-Gal:betaGlcNAc beta 1,3-galactosyltransferase, polypeptide 5
Kcnj2	potassium inwardly-rectifying channel, subfamily J, member 2
Dhrs7c	dehydrogenase/reductase (SDR family) member 7C
Kif26b	kinesin family member 26B
Clcnka	chloride channel Ka
Prkg1	protein kinase, cGMP-dependent, type I
Folr1	folate receptor 1 (adult)
Mir1-2	microRNA 1-2
Dio2	deiodinase, iodothyronine, type II
Dnase1l3	deoxyribonuclease 1-like 3
Myh7	myosin, heavy polypeptide 7, cardiac muscle, beta
Gjd4	gap junction protein, delta 4
Myoz1	myozenin 1
Adamts16	a disintegrin-like and metallopeptidase (reprolysin type) with thrombospondin type 1 motif, 16
Fam171a2	family with sequence similarity 171, member A2
Obscn	obscurin, cytoskeletal calmodulin and titin-interacting RhoGEF
Obscn	obscurin, cytoskeletal calmodulin and titin-interacting RhoGEF
Myo18b	myosin XVIIIb
Hspb7	heat shock protein family, member 7 (cardiovascular)
4732465J04Rik	RIKEN cDNA 4732465J04 gene
Cd36	CD36 antigen
Adamtsl2	ADAMTS-like 2
Lmod2	leiomodin 2 (cardiac)
Odf3l1	outer dense fiber of sperm tails 3-like 1
Abra	actin-binding Rho activating protein
Tas1r1	taste receptor, type 1, member 1
Ablim2	actin-binding LIM protein 2
Htr2b	5-hydroxytryptamine (serotonin) receptor 2B
Rrad	Ras-related associated with diabetes
Mir133a-1	microRNA 133a-1
Myo18b	myosin XVIIIb
Padi2	peptidyl arginine deiminase, type II
Lipg	lipase, endothelial
Pcbd1	pterin 4 alpha carbinolamine dehydratase/dimerization cofactor of hepatocyte nuclear factor 1 alpha (TCF1) 1
Snai3	snail homolog 3 (Drosophila)
Tnfrsf19	tumor necrosis factor receptor superfamily, member 19
Fras1	Fraser syndrome 1 homolog (human)
Myo7a	myosin VIIA
Pdgfb	platelet derived growth factor, B polypeptide
Itgb1bp3	integrin beta 1 binding protein 3
Tspan32	tetraspanin 32
Calr4	calreticulin 4
Dlg2	discs, large homolog 2 (Drosophila)
Scn3b	sodium channel, voltage-gated, type III, beta
Ampd1	adenosine monophosphate deaminase 1
Pkhd1	polycystic kidney and hepatic disease 1
Csrp3	cysteine and glycine-rich protein 3
Hhatl	hedgehog acyltransferase-like
Fsd2	fibronectin type III and SPRY domain containing 2
Mgll	monoglyceride lipase
Mir133a-2	microRNA 133a-2
Kbtbd12	kelch repeat and BTB (POZ) domain containing 12
Lynx1	Ly6/neurotoxin 1
Crabp2	cellular retinoic acid binding protein II
Rassf3	Ras association (RalGDS/AF-6) domain family member 3
Dclk1	doublecortin-like kinase 1
Pfkm	phosphofructokinase, muscle
Ndrg4	N-myc downstream regulated gene 4
Fmo1	flavin containing monooxygenase 1
D930014E17Rik	RIKEN cDNA D930014E17 gene
Tceal1	transcription elongation factor A (SII)-like 1
R3hdml	R3H domain containing-like
Fbln5	fibulin 5
Dgkg	diacylglycerol kinase, gamma
1700055N04Rik	RIKEN cDNA 1700055N04 gene
Obscn	obscurin, cytoskeletal calmodulin and titin-interacting RhoGEF
Hspb3	heat shock protein 3
Myo18b	myosin XVIIIb
Pde4dip	phosphodiesterase 4D interacting protein (myomegalin)
Myf6	myogenic factor 6
Spink4	serine peptidase inhibitor, Kazal type 4
Atp1b2	ATPase, Na+/K+ transporting, beta 2 polypeptide
0610010O12Rik	RIKEN cDNA 0610010O12 gene
Mb	myoglobin
Ramp1	receptor (calcitonin) activity modifying protein 1
Myo18b	myosin XVIIIb
Wfdc1	WAP four-disulfide core domain 1
Slco5a1	solute carrier organic anion transporter family, member 5A1
Trp63	transformation related protein 63
2310002L09Rik	RIKEN cDNA 2310002L09 gene
Fgf21	fibroblast growth factor 21
Vldlr	very low density lipoprotein receptor
Grhl3	grainyhead-like 3 (Drosophila)
Tmem117	transmembrane protein 117
Syngap1	synaptic Ras GTPase activating protein 1 homolog (rat)
Lgals12	lectin, galactose binding, soluble 12
5730508B09Rik	RIKEN cDNA 5730508B09 gene
B3galt2	UDP-Gal:betaGlcNAc beta 1,3-galactosyltransferase, polypeptide 2
I830127L07Rik	RIKEN cDNA I830127L07 gene
Rasgef1a	RasGEF domain family, member 1A
Gnb3	guanine nucleotide binding protein (G protein), beta 3
2310046A06Rik	RIKEN cDNA 2310046A06 gene
Mpi	mannose phosphate isomerase
Acox2	acyl-Coenzyme A oxidase 2, branched chain
Hephl1	hephaestin-like 1
Edn1	endothelin 1
F2	coagulation factor II
Pstpip1	proline-serine-threonine phosphatase-interacting protein 1
Ache	acetylcholinesterase
Neu2	neuraminidase 2
Serpinb7	serine (or cysteine) peptidase inhibitor, clade B, member 7
Lrtm1	leucine-rich repeats and transmembrane domains 1
AY512938	cDNA sequence AY512938
Col25a1	collagen, type XXV, alpha 1
Sgcd	sarcoglycan, delta (dystrophin-associated glycoprotein)
Hrasls	HRAS-like suppressor
Usp13	ubiquitin specific peptidase 13 (isopeptidase T-3)
Rap1gap2	RAP1 GTPase activating protein 2
Afap1l1	actin filament associated protein 1-like 1
1700008I05Rik	RIKEN cDNA 1700008I05 gene
Fzd9	frizzled homolog 9 (Drosophila)
3425401B19Rik	RIKEN cDNA 3425401B19 gene
Fam198b	family with sequence similarity 198, member B
Chst13	carbohydrate (chondroitin 4) sulfotransferase 13
Pln	phospholamban
1700030F18Rik	RIKEN cDNA 1700030F18 gene
Meg3	maternally expressed 3
Rxrg	retinoid X receptor gamma
Stc2	stanniocalcin 2
Clic3	chloride intracellular channel 3
Fxyd6	FXYD domain-containing ion transport regulator 6
Gfra2	glial cell line derived neurotrophic factor family receptor alpha 2
Bhlhe40	basic helix-loop-helix family, member e40
Asb14	ankyrin repeat and SOCS box-containing 14
Psg28	pregnancy-specific glycoprotein 28
Tfrc	transferrin receptor
Nav2	neuron navigator 2
Ppp1r3a	protein phosphatase 1, regulatory (inhibitor) subunit 3A
Fabp3	fatty acid binding protein 3, muscle and heart
Fabp3	fatty acid binding protein 3, muscle and heart
Pacsin3	protein kinase C and casein kinase substrate in neurons 3
Gm10759	predicted gene 10759
Nars2	asparaginyl-tRNA synthetase 2 (mitochondrial)(putative)
Kank1	KN motif and ankyrin repeat domains 1
Gcdh	glutaryl-Coenzyme A dehydrogenase
Wif1	Wnt inhibitory factor 1
Sult2b1	sulfotransferase family, cytosolic, 2B, member 1
Fabp3	fatty acid binding protein 3, muscle and heart
Fabp3	fatty acid binding protein 3, muscle and heart
Fam101b	family with sequence similarity 101, member B
Ppfibp2	PTPRF interacting protein, binding protein 2 (liprin beta 2)
Fbxw7	F-box and WD-40 domain protein 7
Tcap	titin-cap
Tuba4a	tubulin, alpha 4A
Gpx3	glutathione peroxidase 3
Bhlhe41	basic helix-loop-helix family, member e41
Grip2	glutamate receptor interacting protein 2
Dusp14	dual specificity phosphatase 14
1700055N04Rik	RIKEN cDNA 1700055N04 gene
1700055N04Rik	RIKEN cDNA 1700055N04 gene
Frem2	Fras1 related extracellular matrix protein 2
Inha	inhibin alpha
Prelid2	PRELI domain containing 2
Pnmt	phenylethanolamine-N-methyltransferase
Mcpt8	mast cell protease 8
Hsd11b1	hydroxysteroid 11-beta dehydrogenase 1
Ankrd32	ankyrin repeat domain 32
Anxa8	annexin A8
Aldh1l2	aldehyde dehydrogenase 1 family, member L2
Klf4	Kruppel-like factor 4 (gut)
Pkp1	plakophilin 1
Dok5	docking protein 5
D8Ertd82e	DNA segment, Chr 8, ERATO Doi 82, expressed
Sox11	SRY-box containing gene 11
Adcy2	adenylate cyclase 2
Ctsw	cathepsin W
Atp1b1	ATPase, Na+/K+ transporting, beta 1 polypeptide

## Sheet: S3C_Table Cluster C
S3C Table: SOTA cluster C
Gene Symbol	Gene Title
Slc7a11	solute carrier family 7 (cationic amino acid transporter, y+ system), member 11
Lgr6	leucine-rich repeat-containing G protein-coupled receptor 6
Dlx2	distal-less homeobox 2
Serpinb2	serine (or cysteine) peptidase inhibitor, clade B, member 2
Gpr97	G protein-coupled receptor 97
Acsbg1	acyl-CoA synthetase bubblegum family member 1
Cpm	carboxypeptidase M
Alcam	activated leukocyte cell adhesion molecule
Id1	inhibitor of DNA binding 1
Sp7	Sp7 transcription factor 7
Npr3	natriuretic peptide receptor 3
Gm12824	predicted gene 12824
Kazald1	Kazal-type serine peptidase inhibitor domain 1
Foxc2	forkhead box C2
Bcl6b	B-cell CLL/lymphoma 6, member B
Smoc2	SPARC related modular calcium binding 2
Prr9	proline rich 9
Cpne2	copine II
Glrp1	glutamine repeat protein 1
Dock8	dedicator of cytokinesis 8
Cdca7	cell division cycle associated 7
Gm12824	predicted gene 12824
Tmem171	transmembrane protein 171
Qrfp	pyroglutamylated RFamide peptide
Id2	inhibitor of DNA binding 2
Nmnat2	nicotinamide nucleotide adenylyltransferase 2
Smad9	MAD homolog 9 (Drosophila)
Pde4b	phosphodiesterase 4B, cAMP specific
Dlx1	distal-less homeobox 1
Pcolce2	procollagen C-endopeptidase enhancer 2
Hk2	hexokinase 2
Ret	ret proto-oncogene
Havcr2	hepatitis A virus cellular receptor 2
Gja1	gap junction protein, alpha 1
Cd53	CD53 antigen
Gas6	growth arrest specific 6
Sema6d	sema domain, transmembrane domain (TM), and cytoplasmic domain, (semaphorin) 6D
Smad7	MAD homolog 7 (Drosophila)
Itga6	integrin alpha 6
Etv4	ets variant gene 4 (E1A enhancer binding protein, E1AF)
Ccnd1	cyclin D1
Ccbe1	collagen and calcium binding EGF domains 1
Smad6	MAD homolog 6 (Drosophila)
Ptgs2	prostaglandin-endoperoxide synthase 2
Lce1g	late cornified envelope 1G
Exo1	exonuclease 1
Ngf	nerve growth factor
Tnfrsf21	tumor necrosis factor receptor superfamily, member 21
C3ar1	complement component 3a receptor 1
Mcm10	minichromosome maintenance deficient 10 (S. cerevisiae)
Pde8a	phosphodiesterase 8A
Dusp9	dual specificity phosphatase 9
Nr4a2	nuclear receptor subfamily 4, group A, member 2
Hist2h3c2-ps	histone cluster 2, H3c2, pseudogene
Gpr114	G protein-coupled receptor 114
Slfn9	schlafen 9
Adcy8	adenylate cyclase 8
Orc1	origin recognition complex, subunit 1
Rasl11a	RAS-like, family 11, member A
Fgf7	fibroblast growth factor 7
Relt	RELT tumor necrosis factor receptor
Syn1	synapsin I
Atoh8	atonal homolog 8 (Drosophila)
Chaf1b	chromatin assembly factor 1, subunit B (p60)
Pla2g4a	phospholipase A2, group IVA (cytosolic, calcium-dependent)
Kcnn4	potassium intermediate/small conductance calcium-activated channel, subfamily N, member 4
Sh2d1b1	SH2 domain protein 1B1
Vegfa	vascular endothelial growth factor A
Irf5	interferon regulatory factor 5
Mybl2	myeloblastosis oncogene-like 2
Bcat1	branched chain aminotransferase 1, cytosolic
Serpinb8	serine (or cysteine) peptidase inhibitor, clade B, member 8
D030028M11Rik	RIKEN cDNA D030028M11 gene
Parvb	parvin, beta
Il18rap	interleukin 18 receptor accessory protein
Neto2	neuropilin (NRP) and tolloid (TLL)-like 2
Igsf11	immunoglobulin superfamily, member 11
Ezr	ezrin
Igsf5	immunoglobulin superfamily, member 5
Ak4	adenylate kinase 4
Unc5b	unc-5 homolog B (C. elegans)
Lor	loricrin
Grik3	glutamate receptor, ionotropic, kainate 3
Fgf2	fibroblast growth factor 2
Cx3cl1	chemokine (C-X3-C motif) ligand 1
Slc16a13	solute carrier family 16 (monocarboxylic acid transporters), member 13
1700012B09Rik	RIKEN cDNA 1700012B09 gene
Hells	helicase, lymphoid specific
Arrdc3	arrestin domain containing 3
Pde3b	phosphodiesterase 3B, cGMP-inhibited
Ptgs1	prostaglandin-endoperoxide synthase 1
Shmt1	serine hydroxymethyltransferase 1 (soluble)
Wdhd1	WD repeat and HMG-box DNA binding protein 1
Prkg2	protein kinase, cGMP-dependent, type II
Prkg2	protein kinase, cGMP-dependent, type II
Prkg2	protein kinase, cGMP-dependent, type II
Prkg2	protein kinase, cGMP-dependent, type II
Olr1	oxidized low density lipoprotein (lectin-like) receptor 1
Eid3	EP300 interacting inhibitor of differentiation 3
Dtl	denticleless homolog (Drosophila)
Atp10d	ATPase, class V, type 10D
Twist2	twist homolog 2 (Drosophila)
Fam111a	family with sequence similarity 111, member A
Dusp4	dual specificity phosphatase 4
Cd24a	CD24a antigen
Myc	myelocytomatosis oncogene
Wnt5a	wingless-related MMTV integration site 5A
Ubash3b	ubiquitin associated and SH3 domain containing, B
Clspn	claspin homolog (Xenopus laevis)
2010002N04Rik	RIKEN cDNA 2010002N04 gene
Gnb4	guanine nucleotide binding protein (G protein), beta 4
Shroom4	shroom family member 4
Cdt1	chromatin licensing and DNA replication factor 1
Efna5	ephrin A5
Egln3	EGL nine homolog 3 (C. elegans)
Abcc1	ATP-binding cassette, sub-family C (CFTR/MRP), member 1
Baalc	brain and acute leukemia, cytoplasmic
Fam78b	family with sequence similarity 78, member B
Hmga2	high mobility group AT-hook 2
Slc16a3	solute carrier family 16 (monocarboxylic acid transporters), member 3
Rrm2	ribonucleotide reductase M2
Syt12	synaptotagmin XII
Lrp8	low density lipoprotein receptor-related protein 8, apolipoprotein e receptor
Greb1l	growth regulation by estrogen in breast cancer-like
Dusp5	dual specificity phosphatase 5
Klhl29	kelch-like 29 (Drosophila)
Vdr	vitamin D receptor
Cish	cytokine inducible SH2-containing protein
Ereg	epiregulin
Gpr115	G protein-coupled receptor 115
Timp3	tissue inhibitor of metalloproteinase 3
Ermp1	endoplasmic reticulum metallopeptidase 1
Cxcl12	chemokine (C-X-C motif) ligand 12
Ppap2b	phosphatidic acid phosphatase type 2B
Optn	optineurin
Pappa	pregnancy-associated plasma protein A
Rapgef4	Rap guanine nucleotide exchange factor (GEF) 4
1600029D21Rik	RIKEN cDNA 1600029D21 gene
Etv5	ets variant gene 5
Etv5	ets variant gene 5
Adamtsl3	ADAMTS-like 3
Mir125b-1	microRNA 125b-1
Fbxo48	F-box protein 48
Mir100	microRNA 100
Chst11	carbohydrate sulfotransferase 11
Nipal1	NIPA-like domain containing 1
Lce1h	late cornified envelope 1H
Gpr56	G protein-coupled receptor 56
Fmod	fibromodulin
Hunk	hormonally upregulated Neu-associated kinase
Ccl17	chemokine (C-C motif) ligand 17
Etv5	ets variant gene 5
Etv5	ets variant gene 5
Snhg1	small nucleolar RNA host gene (non-protein coding) 1
Adam12	a disintegrin and metallopeptidase domain 12 (meltrin alpha)
Slc1a4	solute carrier family 1 (glutamate/neutral amino acid transporter), member 4
Fam38b	family with sequence similarity 38, member B
Hbegf	heparin-binding EGF-like growth factor
2310002L13Rik	RIKEN cDNA 2310002L13 gene
Cspg4	chondroitin sulfate proteoglycan 4
Meox2	mesenchyme homeobox 2
Obfc2a	oligonucleotide/oligosaccharide-binding fold containing 2A
Mthfd2	methylenetetrahydrofolate dehydrogenase (NAD+ dependent), methenyltetrahydrofolate cyclohydrolase
Pgf	placental growth factor
Ctgf	connective tissue growth factor
Foxq1	forkhead box Q1
Jag1	jagged 1
Cth	cystathionase (cystathionine gamma-lyase)
Serpine1	serine (or cysteine) peptidase inhibitor, clade E, member 1
Slc7a1	solute carrier family 7 (cationic amino acid transporter, y+ system), member 1
Mcam	melanoma cell adhesion molecule
Epha7	Eph receptor A7
Chac1	ChaC, cation transport regulator-like 1 (E. coli)
Dhrs3	dehydrogenase/reductase (SDR family) member 3
Enpp1	ectonucleotide pyrophosphatase/phosphodiesterase 1
Slc1a3	solute carrier family 1 (glial high affinity glutamate transporter), member 3

## Sheet: S3D_Table Cluster D
S3D Table: SOTA cluster D
Gene Symbol	Gene Title
Mcc	mutated in colorectal cancers
Vegfc	vascular endothelial growth factor C
Gm8165	predicted gene 8165
Abcb1b	ATP-binding cassette, sub-family B (MDR/TAP), member 1B
Sema4b	sema domain, immunoglobulin domain (Ig), transmembrane domain (TM) and short cytoplasmic domain, (semaphorin) 4B
Rnf213	ring finger protein 213
Il1rn	interleukin 1 receptor antagonist
Cdk6	cyclin-dependent kinase 6

## Sheet: S3E_Table Cluster E
S3E Table: SOTA cluster E
Gene Symbol	Gene Title
Ccl2	chemokine (C-C motif) ligand 2
Ccl7	chemokine (C-C motif) ligand 7
Mmp9	matrix metallopeptidase 9
Nfkbie	nuclear factor of kappa light polypeptide gene enhancer in B-cells inhibitor, epsilon
Il2rg	interleukin 2 receptor, gamma chain
Ccl5	chemokine (C-C motif) ligand 5
Vcam1	vascular cell adhesion molecule 1
Casp4	caspase 4, apoptosis-related cysteine peptidase
Tnfaip3	tumor necrosis factor, alpha-induced protein 3
Nfkbia	nuclear factor of kappa light polypeptide gene enhancer in B-cells inhibitor, alpha
Cp	ceruloplasmin
Saa3	serum amyloid A 3
Gbp2	guanylate binding protein 2
Rnd1	Rho family GTPase 1
Ucma	upper zone of growth plate and cartilage matrix associated
Cxcl10	chemokine (C-X-C motif) ligand 10
Cxcl16	chemokine (C-X-C motif) ligand 16
Neurl3	neuralized homolog 3 homolog (Drosophila)
D17H6S56E-5	DNA segment, Chr 17, human D6S56E 5
Stap2	signal transducing adaptor family member 2
Cxcl1	chemokine (C-X-C motif) ligand 1
Cd74	CD74 antigen (invariant polypeptide of major histocompatibility complex, class II antigen-associated)
Tnip1	TNFAIP3 interacting protein 1
C3	complement component 3
Bcl3	B-cell leukemia/lymphoma 3
Micall2	MICAL-like 2
Tmem176b	transmembrane protein 176B
Gpr176	G protein-coupled receptor 176
H2-K1	histocompatibility 2, K1, K region
Gbp3	guanylate binding protein 3
Angptl4	angiopoietin-like 4
Relb	avian reticuloendotheliosis viral (v-rel) oncogene related B
Nfkb2	nuclear factor of kappa light polypeptide gene enhancer in B-cells 2, p49/p100
Enpp2	ectonucleotide pyrophosphatase/phosphodiesterase 2
Lbp	lipopolysaccharide binding protein
Birc3	baculoviral IAP repeat-containing 3
Gm5082	predicted gene 5082
Slc4a4	solute carrier family 4 (anion exchanger), member 4
Fas	Fas (TNF receptor superfamily member 6)
Map3k8	mitogen-activated protein kinase kinase kinase 8

## Sheet: S3F_Table Cluster F
S3F Table: SOTA cluster F
Gene Symbol	Gene Title
Fabp7	fatty acid binding protein 7, brain
Car8	carbonic anhydrase 8
Srxn1	sulfiredoxin 1 homolog (S. cerevisiae)
Nefm	neurofilament, medium polypeptide
Nefl	neurofilament, light polypeptide
Fam19a5	family with sequence similarity 19, member A5
Gclm	glutamate-cysteine ligase, modifier subunit
Nqo1	NAD(P)H dehydrogenase, quinone 1
Hgf	hepatocyte growth factor
Hist1h2ab	histone cluster 1, H2ab
Adamts3	a disintegrin-like and metallopeptidase (reprolysin type) with thrombospondin type 1 motif, 3
Hist1h1a	histone cluster 1, H1a
Chek1	checkpoint kinase 1 homolog (S. pombe)
Uhrf1	ubiquitin-like, containing PHD and RING finger domains, 1
Trip13	thyroid hormone receptor interactor 13
Podxl	podocalyxin-like
Fbxo5	F-box protein 5
Ecm1	extracellular matrix protein 1
Espl1	extra spindle poles-like 1 (S. cerevisiae)
Hist1h2bb	histone cluster 1, H2bb
Bend6	BEN domain containing 6
Hist1h1b	histone cluster 1, H1b
Mcm3	minichromosome maintenance deficient 3 (S. cerevisiae)
Cdca5	cell division cycle associated 5
Txnrd1	thioredoxin reductase 1
Rad54l	RAD54 like (S. cerevisiae)
Stac2	SH3 and cysteine rich domain 2
Bard1	BRCA1 associated RING domain 1
Gins1	GINS complex subunit 1 (Psf1 homolog)
Brca1	breast cancer 1
Prr11	proline rich 11
Kif18a	kinesin family member 18A
2810417H13Rik	RIKEN cDNA 2810417H13 gene
Gm5465	predicted gene 5465
Cobll1	Cobl-like 1
Eme1	essential meiotic endonuclease 1 homolog 1 (S. pombe)
Plaur	plasminogen activator, urokinase receptor
Pdk4	pyruvate dehydrogenase kinase, isoenzyme 4
Abcc4	ATP-binding cassette, sub-family C (CFTR/MRP), member 4
Sesn2	sestrin 2

## Sheet: S3G_Table Cluster G
S3G Table: SOTA cluster G
gene symbol	gene title
Robo1	roundabout homolog 1 (Drosophila)
Gsta3	glutathione S-transferase, alpha 3
Pion	pigeon homolog (Drosophila)
Tmem176a	transmembrane protein 176A
Adam8	a disintegrin and metallopeptidase domain 8

## Sheet: S3H_Table Cluster H
S3H Table: SOTA cluster H
gene symbol	gene title
Aldh3a1	aldehyde dehydrogenase family 3, subfamily A1
Lrrtm2	leucine rich repeat transmembrane neuronal 2
Dock10	dedicator of cytokinesis 10
Ppbp	pro-platelet basic protein
Ptprd	protein tyrosine phosphatase, receptor type, D
Robo2	roundabout homolog 2 (Drosophila)
Hmcn1	hemicentin 1
A330021E22Rik	RIKEN cDNA A330021E22 gene
Car2	carbonic anhydrase 2
Lphn2	latrophilin 2

## Sheet: S3I_Table Cluster I
S3I Table: SOTA cluster I
gene symbol	gene title
Cdk19
Gstm3
Enpp3
Pde7b
Aim1
Itgb8
Slc22a23
Cenpp
Ly6a
Abcd2
Cpox
Cyp39a1
Rcan2
Cpt1a
Fbxo36
5430435G22Rik
Cxcr4
Cfh
Selp
Rgs5
Rgs4
Scn9a
Syt11
Car13
Car3
Txnip
Gstm1
F3
Lphn2
Necab1
Id3
Sorcs2
Hsd17b11
Aqp1
Gas2
Cacng7
Sytl2
Ampd3
9030425E11Rik
Gsta4
Gfra1
