# Supplementary material for: Tumor Necrosis Factor Alpha and Insulin-Like Growth Factor 1 Induced Modifications of the Gene Expression Kinetics of Differentiating Skeletal Muscle Cells
Source: PLoS One. 2015 Oct 8;10(10):e0139520. doi: 10.1371/journal.pone.0139520 (PMC4598026; doi:10.1371/journal.pone.0139520)
Supplement: S4 Table — Gene ontology biological process and signal transduction pathway associations are given for genes separated in clusters (A) cluster A: upregulated during very early differentiation, (B) cluster B, genes upregulated during later differentiation, (C) cluster C: genes downregulated during very early differentiation, (D) cluster D: TNFα-induced and suppressed in late myotubes, (E) cluster E: genes specifically induced by TNF-α, (F) cluster F: late myotubes genes downregulated, (G) cluster G: upregulated by TNF-α and downregulated in late myotubes, (H) cluster H: upregulated in early myotubes, but downregulated in late myotubes, (I) cluster I. (XLSX) [file pone.0139520.s008.xlsx]

## Sheet: S4A_Table Cluster A
SOTA cluster A
GO-Term	P-value	# Genes (observed)	# Genes (expected)	# Genes (total)		Pathway	P-value	# Genes (observed)	List of observed genes
sterol biosynthetic process	4.58631e-20	14	0.311359	43		CYCLIN G1	0.00662378	2	Cdkn1a, Rb1
cholesterol biosynthetic process	3.16525e-19	13	0.267914	37		SEMAPHORIN	0.00973172	4	Nrp2, Sema6a, Sema5a, Sema3c
sterol metabolic process	5.87405e-19	17	0.709609	98
cholesterol metabolic process	5.18747e-18	16	0.658922	91
steroid biosynthetic process	7.80402e-17	16	0.774777	107
developmental process	5.91367e-16	68	24.1195	3331
cellular process	6.71546e-16	151	93.2991	12885
multicellular organismal development	1.54836e-15	64	22.063	3047
anatomical structure development	1.74302e-15	61	20.2818	2801
steroid metabolic process	3.7361e-15	19	1.60748	222
system development	3.95042e-15	57	18.2543	2521
muscle cell differentiation	1.70934e-13	17	1.47714	204
striated muscle cell differentiation	1.98712e-13	15	1.04993	145
muscle structure development	3.80091e-13	20	2.36054	326
metabolic process	7.12737e-13	116	65.9284	9105
biological regulation	2.75186e-12	112	63.5824	8781
tissue development	4.11068e-12	31	7.0092	968
cell differentiation	6.14083e-12	46	14.9887	2070
regulation of biological process	8.3349e-12	108	61.0698	8434
alcohol metabolic process	1.3159e-11	21	3.20772	443

## Sheet: S4B_Table Cluster B
SOTA cluster B
GO-Term	P-value	# Genes (observed)	# Genes (expected)	# Genes (total)		Pathway	P-value	# Genes (observed)	# Genes (total)	List of observed genes
muscle system process	9.22046e-26	28	1.71757	175		RYANODINE RECEPTOR	4.42341e-06	6	23	Ryr1, Casq1, Pln, Srl, Casq2, Trdn
muscle contraction	5.45055e-23	25	1.55072	158		CALCINEURIN (PROTEIN PHOSPHATASE 3)	0.00046107	9	115	Myoz1, Adssl1, Myoz2, Pln, Myf6, Mef2c, Kcnj2, Abcc9, Lmcd1
cellular process	2.3962e-17	197	126.462	12885		DOUBLECORTIN LIKE KINASE	0.00118241	2	3	Dclk1, Dcx
striated muscle contraction	4.61683e-15	13	0.529993	54
regulation of muscle system process	9.60935e-14	14	0.824434	84
skeletal muscle contraction	4.7334e-13	8	0.14722	15
muscle tissue development	7.18502e-13	19	2.14942	219
muscle structure development	1.72784e-12	22	3.19959	326
metabolic process	2.1495e-12	146	89.3627	9105
striated muscle tissue development	2.82021e-12	18	2.03164	207
regulation of system process	5.54992e-12	23	3.74921	382
regulation of muscle contraction	5.77111e-12	12	0.706658	72
biological regulation	1.66197e-11	140	86.1828	8781
multicellular organismal movement	7.30693e-11	8	0.245367	25
musculoskeletal movement	7.30693e-11	8	0.245367	25
muscle organ development	9.95651e-11	17	2.19849	224
anatomical structure development	1.05362e-10	64	27.4909	2801
small molecule metabolic process	1.08621e-10	55	21.5727	2198
multicellular organismal process	2.18739e-10	95	50.9284	5189
regulation of biological process	4.52984e-10	132	82.7771	8434

## Sheet: S4C_Table Cluster C
SOTA cluster C
GO-Term	P-value	# Genes (observed)	# Genes (expected)	# Genes (total)		Pathway	P-value	# Genes (observed)	# Genes (total)	List of observed genes
cellular process	3.16066e-23	131	70.3059	12885		MOTHERS AGAINST DPP HOMOLOG	0.000257128	14	261	Atoh8, Smad9, Smad7, Id2, Hmga2, Timp3, Serpine1, Meox2, Foxc2, Dlx1, Id1, Smad6, Ctgf, Sp7
system development	3.95966e-23	59	13.7556	2521		MATRIX METALLOPROTEINASE	0.000452652	10	153	Mcam, Timp3, Fgf2, Vegfa, Adam12, Wnt5a, Cxcl12, Ctgf, Etv4, Ptgs2
anatomical structure morphogenesis	8.12086e-23	46	7.97728	1462		PEROXISOME PROLIFERATOR ACTIVATED RECEPTOR DELTA	0.000895267	3	11	Vdr, Pla2g4a, Ptgs2
anatomical structure development	2.19575e-22	61	15.2834	2801		VERY LOW DENSITY LIPOPROTEIN RECEPTOR	0.0015108	3	13	Serpinb2, Serpine1, Lrp8
regulation of biological process	3.1266e-22	105	46.0194	8434		DUAL SPECIFICITY PHOSPHATASE	0.00158123	5	47	Etv5, Ccnd1, Dusp5, Dusp4, Dusp9
biological regulation	4.08694e-22	107	47.9128	8781		FIBROBLAST GROWTH FACTOR	0.00242315	11	223	Dlx2, Etv5, Fgf2, Vegfa, Ngf, Jag1, Enpp1, Gja1, Dlx1, Fgf7, Etv4
multicellular organismal development	5.06942e-22	63	16.6257	3047		TGF BETA	0.00253818	17	442	Atoh8, Smad9, Smad7, Id2, Dlx2, Hmga2, Fmod, Timp3, Serpine1, Meox2, Adam12, Foxc2, Dlx1, Id1, Smad6, Ctgf, Sp7
developmental process	1.83501e-21	65	18.1753	3331		HYPOXIA INDUCIBLE FACTOR 1, ALPHA SUBUNIT (BASIC HELIX LOOP HELIX TRANSCRIPTION FACTOR)	0.00257013	6	76	Slc1a3, Vegfa, Serpine1, Egln3, Cxcl12, Ptgs2
regulation of cellular process	8.70356e-21	100	43.5968	7990		CADHERIN 2, TYPE 1, N CADHERIN (NEURONAL)	0.00260844	4	32	Ccnd1, Fgf2, Gja1, Wnt5a
response to stimulus	5.0133e-20	89	35.7068	6544		CHEMOKINE (C C MOTIF) LIGAND 2	0.0065673	5	65	Cx3cl1, Serpine1, Cxcl12, Ctgf, Ptgs2
cellular response to stimulus	4.41309e-18	77	29.0991	5333		PLATELET DERIVED GROWTH FACTOR RECEPTOR	0.00895947	6	98	Fgf2, Vegfa, Jag1, Gja1, Foxc2, Cspg4
negative regulation of cellular process	4.35643e-17	47	11.6331	2132
regulation of cell proliferation	1.33153e-16	31	4.83984	887
locomotion	2.29926e-16	29	4.21781	773
multicellular organismal process	2.67444e-16	73	28.3133	5189
regulation of primary metabolic process	3.33771e-16	59	19.1247	3505
primary metabolic process	6.7593e-16	88	40.2738	7381
regulation of multicellular organismal process	7.8612e-16	37	7.64444	1401
signaling	9.10552e-16	71	27.5276	5045
cell proliferation	1.07408e-15	33	6.01297	1102

## Sheet: S4D_Table Cluster D
SOTA cluster D
GO-Term	P-value	# Genes (observed)	# Genes (expected)	# Genes (total)		Pathway	P-value	# Genes (observed)	# Genes (total)	List of observed genes
regulation of epithelial cell proliferation	1.33188e-05	3	0.0494166	160		CYCLIN DEPENDENT KINASE INHIBITOR 2	0.00580044	1	6	Cdk6
epithelial cell proliferation	1.95807e-05	3	0.0562114	182
negative regulation of epithelial cell proliferation	0.000169254	2	0.0197666	64
nervous system development	0.000270729	4	0.359197	1163
negative regulation of epithelial cell migration	0.00123491	1	0.00123542	4
establishment of endothelial blood-brain barrier	0.00154342	1	0.00154427	5
positive regulation of mast cell chemotaxis	0.00154342	1	0.00154427	5
regulation of mast cell chemotaxis	0.00154342	1	0.00154427	5
multicellular organismal process	0.00162216	6	1.60264	5189
establishment of endothelial barrier	0.00185185	1	0.00185312	6
regulation of cell proliferation	0.00205778	3	0.273953	887
establishment of blood-brain barrier	0.0021602	1	0.00216198	7
cell differentiation	0.00239284	4	0.639327	2070
mast cell chemotaxis	0.00246846	1	0.00247083	8
negative regulation of glutamate secretion	0.00246846	1	0.00247083	8
cellular developmental process	0.00265045	4	0.657241	2128
positive regulation of protein autophosphorylation	0.00308472	1	0.00308854	10
protein phosphorylation	0.00314332	3	0.317811	1029
regulation of cell migration	0.00321115	2	0.0870968	282
regulation of cell motility	0.00330091	2	0.0883322	286

## Sheet: S4E_Table Cluster E
SOTA cluster E
GO-Term	P-value	# Genes (observed)	# Genes (expected)	# Genes (total)		Pathway	P-value	# Genes (observed)	# Genes (total)	List of observed genes
immune response	1.39619e-22	19	0.774605	594		NF KAPPA B	7.17918e-14	18	372	Mmp9, Ccl7, Ccl2, Birc3, Cxcl1, Nfkbia, Nfkb2, Stap2, Ccl5, Cxcl10, Nfkbie, Relb, Vcam1, Map3k8, Cd74, Saa3, Bcl3, Tnfaip3
immune system process	2.23298e-20	21	1.45402	1115		TUMOR NECROSIS FACTOR (TNF SUPERFAMILY, MEMBER 2)	1.19121e-10	13	230	Mmp9, Ccl2, Birc3, Nfkbia, Ccl5, Cxcl10, Relb, Vcam1, Map3k8, Saa3, Lbp, Fas, Tnfaip3
defense response	3.2862e-18	17	0.897186	688		CHEMOKINE (C C MOTIF) LIGAND 2	1.47768e-06	6	65	Ccl7, Ccl2, Cxcl1, Ccl5, Cxcl10, Vcam1
response to stress	3.74939e-15	20	2.27557	1745		TOLL LIKE RECEPTOR	6.19124e-06	7	128	Cxcl1, Stap2, Ccl5, Cxcl10, Map3k8, Saa3, Lbp
positive regulation of immune system process	9.69879e-14	12	0.533356	409		INTERLEUKIN 1	1.92492e-05	7	152	Mmp9, Ccl2, Cxcl1, Nfkbia, Cxcl10, Vcam1, Map3k8
regulation of immune system process	2.99785e-13	13	0.771997	592		TNF RECEPTOR ASSOCIATED FACTOR	5.48638e-05	6	121	Birc3, Nfkbia, Nfkb2, Stap2, Map3k8, Tnfaip3
innate immune response	1.48511e-12	10	0.352093	270		INTERLEUKIN 6 (INTERFERON, BETA 2)	0.00105596	5	138	Ccl2, Cxcl1, Ccl5, Cxcl10, Cp
immune effector process	3.94946e-12	10	0.388607	298		MYELOID DIFFERENTIATION PRIMARY RESPONSE GENE (88)	0.00237881	4	99	Cxcl1, Stap2, Ccl5, Cxcl10
response to chemical stimulus	1.16079e-11	17	2.25861	1732		INTERLEUKIN 18 (INTERFERON GAMMA INDUCING FACTOR)	0.0024176	3	47	Ccl2, Vcam1, Fas
multi-organism process	5.32948e-11	11	0.695058	533		TUMOR NECROSIS FACTOR RECEPTOR SUPERFAMILY (FAS, RANK, ETC.)	0.00441086	5	191	Ccl5, Relb, Fas, Tnip1, Tnfaip3
response to external stimulus	7.10752e-11	12	0.938916	720		TNFRSF1A ASSOCIATED VIA DEATH DOMAIN	0.00765826	2	23	Stap2, Fas
inflammatory response	1.44602e-10	9	0.391215	300
positive regulation of biological process	1.52919e-10	19	3.5418	2716
response to stimulus	2.44909e-10	27	8.5337	6544
cell activation	3.86536e-10	10	0.620728	476
response to cytokine stimulus	4.62814e-10	8	0.294715	226
response to interferon-gamma	5.62951e-10	5	0.0417296	32
response to bacterium	6.96841e-10	8	0.310364	238
response to other organism	7.03907e-10	9	0.468154	359
T cell activation	9.6436e-10	8	0.323404	248

## Sheet: S4F_Table Cluster F
SOTA cluster F
GO-Term	P-value	# Genes (observed)	# Genes (expected)	# Genes (total)		Pathway	P-value	# Genes (observed)	# Genes (total)	List of observed genes
DNA metabolic process	2.01341e-09	10	0.736788	565		NUCLEAR FACTOR (ERYTHROID DERIVED 2) LIKE 2	1.3333e-05	4	36	Nqo1, Gclm, Txnrd1, Srxn1
DNA repair	3.87141e-09	8	0.385999	296		TUMOR PROTEIN P53	0.000545515	6	257	Chek1, Brca1, Nqo1, Txnrd1, Sesn2, Bard1
cellular response to stress	2.06947e-08	10	0.941524	722		CELL DIVISION CYCLE 2, G1 TO S AND G2 TO M	0.000829262	4	103	Fbxo5, Chek1, Mcm3, Espl1
response to DNA damage stimulus	4.5836e-08	8	0.530748	407		BREAST CANCER 1, EARLY ONSET	0.00122581	3	51	Chek1, Brca1, Bard1
response to stress	1.60588e-07	13	2.27557	1745		MINICHROMOSOME MAINTENANCE COMPLEX	0.00380421	2	22	Chek1, Mcm3
microtubule cytoskeleton organization	1.69946e-07	6	0.249073	191		CELL DIVISION CYCLE 25C	0.00701757	2	30	Chek1, Brca1
cellular process	4.33555e-07	32	16.8027	12885		FANCONI ANEMIA COMPLEMENTATION GROUP COMPLEX	0.00701757	2	30	Chek1, Brca1
cell cycle	5.02637e-07	10	1.32752	1018
microtubule-based process	1.37363e-06	6	0.356005	273
double-strand break repair	1.67152e-06	4	0.0860673	66
response to stimulus	2.49405e-06	22	8.5337	6544
cell cycle process	2.50373e-06	8	0.901098	691
organelle organization	2.57315e-06	11	1.99259	1528
chromosome organization	4.6619e-06	7	0.68593	526
meiotic spindle organization	4.96141e-06	2	0.00391215	3
DNA packaging	5.54245e-06	4	0.11606	89
mitotic sister chromatid segregation	9.88551e-06	3	0.0417296	32
female meiosis I	9.91874e-06	2	0.0052162	4
intermediate filament bundle assembly	9.91874e-06	2	0.0052162	4
regulation of axon diameter	9.91874e-06	2	0.0052162	4

## Sheet: S4G_Table Cluster G
SOTA cluster G
GO-Term	P-value	# Genes (observed)	# Genes (expected)	# Genes (total)		Pathway	P-value	# Genes (observed)	# Genes (total)	List of observed genes
regulation of proteolysis	0.000322796	2	0.0286548	167		no significant enrichments
beta-amyloid formation	0.000343124	1	0.000343171	2
negative regulation of negative chemotaxis	0.000343124	1	0.000343171	2
chemorepulsion involved in postnatal olfactory bulb interneuron migration	0.000343124	1	0.000343171	2
cerebral cortex tangential migration using cell-cell interactions	0.000514686	1	0.000514756	3
positive regulation of cellular extravasation	0.000514686	1	0.000514756	3
Roundabout signaling pathway	0.000514686	1	0.000514756	3
postnatal olfactory bulb interneuron migration	0.000514686	1	0.000514756	3
substrate-dependent cerebral cortex tangential migration	0.000514686	1	0.000514756	3
negative regulation of chemokine-mediated signaling pathway	0.0006862	1	0.000686342	4
regulation of negative chemotaxis	0.0006862	1	0.000686342	4
regulation of chemokine-mediated signaling pathway	0.0006862	1	0.000686342	4
regulation of cellular extravasation	0.0006862	1	0.000686342	4
cell-cell adhesion	0.000686733	2	0.0418668	244
mammary duct terminal end bud growth	0.000857692	1	0.000857927	5
axon midline choice point recognition	0.000857692	1	0.000857927	5
negative regulation of mammary gland epithelial cell proliferation	0.000857692	1	0.000857927	5
chemokine-mediated signaling pathway	0.00102916	1	0.00102951	6
cerebral cortex tangential migration	0.00102916	1	0.00102951	6
regulation of locomotion	0.00113997	2	0.0540494	315

## Sheet: S4H_Table Cluster H
SOTA cluster H
GO-Term	P-value	# Genes (observed)	# Genes (expected)	# Genes (total)		Pathway	P-value	# Genes (observed)	# Genes (total)	List of observed genes
negative regulation of negative chemotaxis	0.00068613	1	0.000686342	2		ARYL HYDROCARBON RECEPTOR NUCLEAR TRANSLOCATOR	0.0092717	1	16	Aldh3a1
regulation of negative chemotaxis	0.00137205	1	0.00137268	4
positive regulation of cellular pH reduction	0.00137205	1	0.00137268	4
regulation of cellular pH reduction	0.00171479	1	0.00171585	5
axon midline choice point recognition	0.00171479	1	0.00171585	5
carbon dioxide transport	0.00171479	1	0.00171585	5
axon choice point recognition	0.00239997	1	0.0024022	7
olfactory bulb interneuron development	0.00239997	1	0.0024022	7
positive regulation of bone remodeling	0.0027424	1	0.00274537	8
olfactory bulb interneuron differentiation	0.0027424	1	0.00274537	8
positive regulation of bone resorption	0.0027424	1	0.00274537	8
positive regulation of tissue remodeling	0.00411106	1	0.00411805	12
negative chemotaxis	0.00445295	1	0.00446122	13
intracellular pH reduction	0.00479475	1	0.00480439	14
positive regulation of osteoclast differentiation	0.00513643	1	0.00514756	15
negative regulation of chemotaxis	0.00513643	1	0.00514756	15
gas transport	0.00547802	1	0.00549073	16
retinal ganglion cell axon guidance	0.00581949	1	0.00583391	17
pH reduction	0.00581949	1	0.00583391	17
regulation of bone resorption	0.00616086	1	0.00617708	18

## Sheet: S4I_Table Cluster I
SOTA cluster I
GO-Term	P-value	# Genes (observed)	# Genes (expected)	# Genes (total)		Pathway	P-value	# Genes (observed)	# Genes (total)	List of observed genes
cellular process	1.16556e-07	34	17.687	12885		no significant enrichments
small molecule metabolic process	4.28232e-06	13	3.01716	2198
glutathione metabolic process	1.65781e-05	3	0.0494166	36
response to stimulus	3.25659e-05	21	8.98284	6544
peptide metabolic process	7.76604e-05	3	0.082361	60
regulation of body fluid levels	9.91674e-05	4	0.241592	176
regulation of localization	0.000101435	8	1.50172	1094
metabolic process	0.000161543	24	12.4983	9105
steroid catabolic process	0.000277203	2	0.0247083	18
biological regulation	0.000292193	23	12.0535	8781
cellular modified amino acid metabolic process	0.000479582	3	0.152368	111
regulation of biological process	0.000492129	22	11.5772	8434
response to wounding	0.000528511	5	0.671242	489
localization	0.000558786	13	4.81537	3508
signaling	0.000591872	16	6.92519	5045
regulation of cell migration	0.000596449	4	0.387097	282
regulation of cell motility	0.000628724	4	0.392588	286
cellular metabolic process	0.000638744	20	10.0865	7348
inflammatory response	0.000751487	4	0.411805	300
sulfur compound metabolic process	0.000759679	3	0.178449	130
