# Supplementary material for: Tumor Necrosis Factor Alpha and Insulin-Like Growth Factor 1 Induced Modifications of the Gene Expression Kinetics of Differentiating Skeletal Muscle Cells
Source: PLoS One. 2015 Oct 8;10(10):e0139520. doi: 10.1371/journal.pone.0139520 (PMC4598026; doi:10.1371/journal.pone.0139520)
Supplement: S5 Table — Genes differentially expressed in skeletal muscle cells in the current study and previous profiling studies are listed. (A) Genes differentially expressed in a study by Bhatnagar et al. [136] (C2C12, 18 h, 10 ng/mL TNF-α) as well as in the current study (PMI28, 4 h, 12 h, 24 h, 72 h, 5 ng/mL TNF-α) and the SOTA cluster in which the respective gene was retrieved (B) Regulated genes identified in a study by Panguluri et al. [137] (C2C12, 96 h, 10 ng/mL TWEAK) and in the current study (PMI28, 4 h, 12 h, 24 h, 72 h, and 5 ng/mL TNF-α) as well as the SOTA cluster in which the respective gene was retrieved. (C) Genes published by Bhatnagar et al. [136] and Panguluri et al. [137]. Bold genes were detected by Bhatnagar et al. (2010) [136], Panguluri et al. (2009) [137] as well as in the current study. (XLSX) [file pone.0139520.s009.xlsx]

## Sheet: S5 Table_A
S5A Table
Gene Symbol	SOTA cluster	Gene Title
Inha	2	inhibin alpha
Tnfaip3	7	tumor necrosis factor, alpha-induced protein 3
Gabrb2	1	gamma-aminobutyric acid (GABA) A receptor, subunit beta 2
Gpx3	2	glutathione peroxidase 3
Ccl2	7	chemokine (C-C motif) ligand 2
Ccl7	7	chemokine (C-C motif) ligand 7
Pgam2	2	phosphoglycerate mutase 2
Obscn	2	obscurin, cytoskeletal calmodulin and titin-interacting RhoGEF
Ccl5	7	chemokine (C-C motif) ligand 5
Brca1	8	breast cancer 1
Nfkbia	7	nuclear factor of kappa light polypeptide gene enhancer in B-cells inhibitor, alpha
Mef2c	2	myocyte enhancer factor 2C
Mc4r	1	melanocortin 4 receptor
Nfkb2	7	nuclear factor of kappa light polypeptide gene enhancer in B-cells 2, p49/p100
Mmp9	7	matrix metallopeptidase 9
Vcam1	7	vascular cell adhesion molecule 1
Fgf21	2	fibroblast growth factor 21
Cdkn1c	1	cyclin-dependent kinase inhibitor 1C (P57)
Vegfc	4	vascular endothelial growth factor C
Cdh15	1	cadherin 15
Smad6	3	MAD homolog 6 (Drosophila)

## Sheet: S5 Table_B
S5B Table
Gene Symbol	SOTA cluster	Gene Description
Cacna1s	2	calcium channel, voltage-dependent, L type, alpha 1S subunit
Gpx3	2	glutathione peroxidase 3
Tcap	2	titin-cap
Pgam2	2	phosphoglycerate mutase 2
Nfkbia	7	nuclear factor of kappa light chain gene enhancer in B-cells inhibitor, alpha
Asb2	2	ankyrin repeat and SOCS box-containing protein 2
Mef2c	2	myocyte enhancer factor 2C
Ly6a	9	lymphocyte antigen 6 complex, locus A
Mb	2	myoglobin
H2-K1	7	histocompatibility 2, K1
Ankrd2	2	ankyrin repeat domain 2 (stretch responsive muscle)
Nfkb2	7	nuclear factor of kappa light polypeptide gene enhancer in B-cells 2
Mmp9	7	matrix metalloproteinase 9
Slc2a6	1	solute carrier family 2 (facilitated glucose transporter), member 6
Cxcl1	7	chemokine (C-X-C motif) ligand 1
Csrp3	2	cysteine and glycine-rich protein 3
Ccnd1	3	cyclin D1
Gpr56	3	G protein-coupled receptor 56

## Sheet: S5 Table_C
S5C Table
Gene Name	Gene Description
Taf2	TATA box binding protein (TBP)-associated factor
Nfkbia	nuclear factor of kappa light chain gene enhancer in B-cells inhibitor, alpha
Nfkb2	nuclear factor of kappa light polypeptide gene enhancer in B-cells 2
Nmyc1	neuroblastoma myc-related oncogene 1
Psmb10	proteasome (prosome, macropain) subunit, beta type 10
Mmp9	matrix metalloproteinase 9
Fkhl18	forkhead-like 18 (Drosophila)
Isyna1	myo-inositol 1-phosphate synthase A1
Csf1	colony stimulating factor 1 (macrophage)
Wnt10a	wingless related MMTV integration site 10a
Col4a2	procollagen, type IV, alpha 2
Gpx3	glutathione peroxidase 3
H2afv	H2A histone family, member V
Htr6	5-hydroxytryptamine (serotonin) receptor 6
Idb3	inhibitor of DNA binding 3
Mef2c	myocyte enhancer factor 2C
Notch1	Notch gene homolog 1 (Drosophila)
Nrap	nebulin-related anchoring protein
Pgam2	phosphoglycerate mutase 2
Tcf4	transcription factor 4
Tgfb3	transforming growth factor, beta 3
Timp2	tissue inhibitor of metalloproteinase 2
